# Supplementary material for: Predictors of fulvestrant long-term benefit in hormone receptor-positive/HER2 negative advanced breast cancer
Source: Sci Rep. 2022 Jul 27;12:12789. doi: 10.1038/s41598-022-16409-7 (PMC9329443; doi:10.1038/s41598-022-16409-7)
Supplement: Supplementary file 1 — Supplementary Tables. [file 41598_2022_16409_MOESM1_ESM.xlsx]

## Sheet: Suppl Table 1
Supplementary Table 1. Listed both PIK3CA and ESR1 mutations detected in the MassARRAY assays, 5’-3’ extension primer sequences (UEP_SEQ) and the PCR product mass obtained for unextended product (UEP_MASS ) and both wt and mutated sequences (EXT_MASS).
WELL	Mutation	UEP_SEQ	UEP_MASS	EXT1_CALL	EXT1_MASS	EXT2_CALL	EXT2_MASS	EXT3_CALL	EXT3_MASS	EXT4_CALL	EXT4_MASS
W1	PIK3CA E542 K/Q	TTCTCCTGCTCAGTGATTT	5735.7	G	5982.9	C	6022.9	A	6062.8
W1	PIK3CA C420 R	TCTTTGTTTTTTAAGGAACAC	6401.2	C	6648.4	T	6728.3
W1	PIK3CA H1047 P/R/L	TTTTTGTTGTCCAGCCACCATGA	6980.5	G	7227.7	T	7251.8	C	7267.8	A	7307.6
W2	PIK3CA E545 K/Q	CCTCTCTCTGAAATCACT	5369.5	C	5616.7	A	5640.7	G	5656.7
W3	PIK3CA Q546 K/E	TCTCTCTGAAATCACTGAG	5762.8	C	6010	A	6034	G	6050
W4	PIK3CA E545 A/G/V	CCTCTCTCTGAAATCACTG	5698.7	C	5945.9	A	5969.9	G	5985.9	T	6025.8
W1	ESR E380Q	ATCAGGTCCACCTTCTA	5105.3	C	5352.5	G	5392.5
W1	ESR S463P	GGAGTGTACACATTTCTG	5529.6	C	5776.8	T	5856.7
W2	ESR D538G/V	GCATCTCCAGCAGCAGG	5180.4	G	5427.6	A	5507.5
W2	ESR L536 R/H/P	GGGTTCAAGAACGTGGTGCCCC	6776.4	C	7023.6	A	7047.6	G	7063.6	T	7103.5
W3	ESR Y537 C/S	TCTCCAGCAGCAGGTCA	5155.4	G	5402.5	C	5442.6	A	5482.5
W3	ESR Y537N	TGCAAGAACGTGGTGCCCCTC	6407.2	A	6678.4	T	6734.3
W4	ESR P535H	GCAGCAGGTCATAGAGG	5284.5	C	5571.7	A	5611.5

## Sheet: Suppl Table 2
Supplementary Table 2. List of miRNAs and number of samples in which each miRNA was detected
miRNA	N
hsa-let-7b-5p	50
hsa-miR-21-5p	50
hsa-miR-1253	50
hsa-miR-4454+hsa-miR-7975	50
hsa-miR-1260a	50
hsa-miR-494-3p	50
hsa-let-7a-5p	49
hsa-miR-378e	49
hsa-let-7c-5p	48
hsa-miR-23a-3p	48
hsa-miR-125b-5p	47
hsa-miR-548ar-5p	47
hsa-miR-603	47
hsa-miR-199a-3p+hsa-miR-199b-3p	47
hsa-miR-200c-3p	46
hsa-miR-181a-5p	46
hsa-miR-302d-3p	43
hsa-miR-4516	43
hsa-miR-4286	42
hsa-miR-145-5p	41
hsa-miR-191-5p	40
hsa-miR-1246	40
hsa-miR-141-3p	39
hsa-let-7i-5p	38
hsa-miR-579-3p	38
hsa-let-7d-5p	38
hsa-miR-630	38
hsa-miR-16-5p	37
hsa-miR-126-3p	36
hsa-let-7e-5p	36
hsa-miR-29b-3p	35
hsa-miR-342-3p	35
hsa-miR-15b-5p	33
hsa-miR-199a-5p	32
hsa-miR-26a-5p	31
hsa-miR-148a-3p	28
hsa-miR-150-5p	28
hsa-miR-1915-3p	28
hsa-miR-575	27
hsa-miR-4443	27
hsa-miR-196a-5p	27
hsa-let-7g-5p	27
hsa-miR-548aa+hsa-miR-548t-3p	24
hsa-miR-423-5p	24
hsa-miR-502-5p	24
hsa-miR-142-3p	23
hsa-miR-30e-5p	22
hsa-miR-4455	22
hsa-miR-4531	21
hsa-miR-320e	21
hsa-miR-29c-3p	21
hsa-miR-200b-3p	21
hsa-miR-93-5p	20
hsa-miR-451a	20
hsa-miR-26b-5p	20
hsa-miR-627-5p	20
hsa-miR-30a-5p	20
hsa-miR-548n	19
hsa-miR-205-5p	19
hsa-miR-125a-5p	18
hsa-miR-548ah-5p	17
hsa-miR-374a-5p	17
hsa-miR-548j-3p	17
hsa-miR-1290	17
hsa-miR-1297	17
hsa-miR-520h	17
hsa-miR-549a	16
hsa-miR-519d-3p	16
hsa-miR-644a	16
hsa-miR-548ai+hsa-miR-570-5p	16
hsa-miR-4536-5p	16
hsa-miR-519b-5p+hsa-miR-519c-5p+hsa-miR-523-5p+hsa-miR-518e-5p+hsa-miR-522-5p+hsa-miR-519a-5p	16
hsa-miR-522-3p	16
hsa-miR-888-5p	16
hsa-miR-186-5p	16
hsa-miR-548z+hsa-miR-548h-3p	16
hsa-miR-216b-5p	15
hsa-miR-590-5p	15
hsa-miR-499a-3p	15
hsa-miR-143-3p	15
hsa-miR-548g-3p	15
hsa-miR-4488	15
hsa-miR-99b-5p	15
hsa-miR-548q	15
hsa-miR-520d-3p	14
hsa-miR-944	14
hsa-miR-365a-3p+hsa-miR-365b-3p	14
hsa-miR-664a-3p	14
hsa-miR-561-5p	12
hsa-miR-155-5p	12
hsa-miR-23b-3p	12
hsa-miR-585-3p	12
hsa-miR-98-5p	11
hsa-miR-570-3p	11
hsa-miR-1285-5p	11
hsa-miR-130a-3p	11
hsa-let-7f-5p	11
hsa-miR-29a-3p	10
hsa-miR-548a-5p	10
hsa-miR-200a-3p	10
hsa-miR-337-3p	10
hsa-miR-574-5p	9
hsa-miR-107	9
hsa-miR-582-3p	9
hsa-miR-411-5p	9
hsa-miR-379-5p	8
hsa-miR-6721-5p	8
hsa-miR-448	8
hsa-miR-548y	8
hsa-miR-34a-5p	8
hsa-miR-487a-3p	8
hsa-miR-148b-3p	8
hsa-miR-1245b-5p	8
hsa-miR-10a-5p	7
hsa-miR-498	7
hsa-miR-378h	7
hsa-miR-375	6

## Sheet: Suppl Table 3
Supplementary Table 3. Predicted targets of the indicated miRNAs are listed. As search engine the MiRTargetLink 2.0 was used.
miRNA	Target / Target pathway	Support	Source	Experiment(s)	Reference - PMID
hsa-miR-520d-3p	CCND2	Functional MTI (Weak)	MIRT064726	PAR-CLIP	22012620
hsa-miR-520d-3p	RAB22A	Functional MTI (Weak)	MIRT083982	PAR-CLIP	23592263
hsa-miR-520d-3p	RAB22A	Functional MTI (Weak)	MIRT083982	PAR-CLIP	21572407
hsa-miR-520d-3p	BACH1	Functional MTI (Weak)	MIRT084962	PAR-CLIP	22100165
hsa-miR-520d-3p	TIMM17A	Functional MTI (Weak)	MIRT112108	PAR-CLIP	22012620
hsa-miR-520d-3p	TIMM17A	Functional MTI (Weak)	MIRT112108	PAR-CLIP	21572407
hsa-miR-520d-3p	TIMM17A	Functional MTI (Weak)	MIRT112108	PAR-CLIP	20371350
hsa-miR-520d-3p	CREBRF	Functional MTI (Weak)	MIRT165919	PAR-CLIP	23446348
hsa-miR-520d-3p	ZNF264	Functional MTI (Weak)	MIRT200942	PAR-CLIP	22012620
hsa-miR-520d-3p	DAZAP2	Functional MTI (Weak)	MIRT187266	PAR-CLIP	23592263
hsa-miR-520d-3p	DAZAP2	Functional MTI (Weak)	MIRT187266	PAR-CLIP	24398324
hsa-miR-520d-3p	DAZAP2	Functional MTI (Weak)	MIRT187266	PAR-CLIP	23446348
hsa-miR-520d-3p	DAZAP2	Functional MTI (Weak)	MIRT187266	PAR-CLIP, HITS-CLIP	21572407
hsa-miR-520d-3p	DAZAP2	Functional MTI (Weak)	MIRT187266	PAR-CLIP	20371350
hsa-miR-520d-3p	ZNF264	Functional MTI (Weak)	MIRT200942	PAR-CLIP	21572407
hsa-miR-520d-3p	ZNF264	Functional MTI (Weak)	MIRT200942	PAR-CLIP	20371350
hsa-miR-520d-3p	SERF1A	Functional MTI (Weak)	MIRT216443	PAR-CLIP	22012620
hsa-miR-520d-3p	SERF1B	Functional MTI (Weak)	MIRT216468	PAR-CLIP	22012620
hsa-miR-520d-3p	SPRED1	Functional MTI (Weak)	MIRT281009	PAR-CLIP	23592263
hsa-miR-520d-3p	FEM1C	Functional MTI (Weak)	MIRT356948	PAR-CLIP	22291592
hsa-miR-520d-3p	FEM1C	Functional MTI (Weak)	MIRT356948	PAR-CLIP	23446348
hsa-miR-520d-3p	FEM1C	Functional MTI (Weak)	MIRT356948	PAR-CLIP	22012620
hsa-miR-520d-3p	FEM1C	Functional MTI (Weak)	MIRT356948	PAR-CLIP	20371350
hsa-miR-520d-3p	FAM9C	Functional MTI (Weak)	MIRT441408	PAR-CLIP	22100165
hsa-miR-520d-3p	N4BP2L2	Functional MTI (Weak)	MIRT681830	HITS-CLIP	23706177
hsa-miR-520d-3p	OCIAD1	Functional MTI (Weak)	MIRT683876	HITS-CLIP	23313552
hsa-miR-520d-3p	GPR137B	Functional MTI (Weak)	MIRT684493	HITS-CLIP	23313552
hsa-miR-520d-3p	SLC7A11	Functional MTI (Weak)	MIRT686828	HITS-CLIP	23313552
hsa-miR-520d-3p	RABGAP1L	Functional MTI (Weak)	MIRT687080	HITS-CLIP	23313552
hsa-miR-520d-3p	DNAJB4	Functional MTI (Weak)	MIRT688486	HITS-CLIP	23313552
hsa-miR-520d-3p	RFK	Functional MTI (Weak)	MIRT692321	HITS-CLIP	23313552
hsa-miR-520d-3p	PAPD5	Functional MTI (Weak)	MIRT701115	HITS-CLIP	23313552
hsa-miR-520d-3p	KLHDC10	Functional MTI (Weak)	MIRT750223	PAR-CLIP	26701625
hsa-miR-520d-3p	SON	Functional MTI (Weak)	MIRT787297	HITS-CLIP	27418678
hsa-miR-520d-3p	TSR1	Functional MTI (Weak)	MIRT448352	PAR-CLIP	22100165
hsa-miR-520d-3p	TSR1	Functional MTI (Weak)	MIRT448352	PAR-CLIP	23446348
hsa-miR-520d-3p	TSR1	Functional MTI (Weak)	MIRT448352	PAR-CLIP	21572407
hsa-miR-520d-3p	ZBTB34	Functional MTI (Weak)	MIRT463602	PAR-CLIP	23592263
hsa-miR-520d-3p	SUCO	Functional MTI (Weak)	MIRT500880	PAR-CLIP	24398324
hsa-miR-520d-3p	SUCO	Functional MTI (Weak)	MIRT500880	HITS-CLIP	21572407
hsa-miR-520d-3p	DDR2	Functional MTI (Weak)	MIRT497457	PAR-CLIP	22291592
hsa-miR-520d-3p	HNRNPR	Functional MTI (Weak)	MIRT506976	PAR-CLIP	23446348
hsa-miR-520d-3p	NFIB	Functional MTI (Weak)	MIRT513812	PAR-CLIP	23446348
hsa-miR-520d-3p	HMGB1	Functional MTI (Weak)	MIRT511541	PAR-CLIP	23446348
hsa-miR-520d-3p	HMGB1	Functional MTI (Weak)	MIRT511541	PAR-CLIP	21572407
hsa-miR-520d-3p	HMGB1	Functional MTI (Weak)	MIRT511541	HITS-CLIP	23313552
hsa-miR-520d-3p	YIPF4	Functional MTI (Weak)	MIRT520067	PAR-CLIP	23446348
hsa-miR-520d-3p	TNRC6B	Functional MTI (Weak)	MIRT520558	PAR-CLIP	23446348
hsa-miR-520d-3p	SOCS5	Functional MTI (Weak)	MIRT520995	PAR-CLIP	23446348
hsa-miR-520d-3p	CREB1	Functional MTI (Weak)	MIRT524379	PAR-CLIP	23446348
hsa-miR-520d-3p	AGO3	Functional MTI (Weak)	MIRT524968	PAR-CLIP	23446348
hsa-miR-520d-3p	SAR1B	Functional MTI (Weak)	MIRT534520	PAR-CLIP	22012620
hsa-miR-520d-3p	LIMA1	Functional MTI (Weak)	MIRT536296	PAR-CLIP	22012620
hsa-miR-520d-3p	MBNL1	Functional MTI (Weak)	MIRT536107	PAR-CLIP	22012620
hsa-miR-520d-3p	MBNL1	Functional MTI (Weak)	MIRT536107	PAR-CLIP	21572407
hsa-miR-520d-3p	INO80D	Functional MTI (Weak)	MIRT536631	PAR-CLIP	22012620
hsa-miR-520d-3p	DPYSL2	Functional MTI (Weak)	MIRT537961	PAR-CLIP	22012620
hsa-miR-520d-3p	CUL3	Functional MTI (Weak)	MIRT538263	PAR-CLIP	22012620
hsa-miR-520d-3p	CUL3	Functional MTI (Weak)	MIRT538263	PAR-CLIP	21572407
hsa-miR-520d-3p	ATP6V1C1	Functional MTI (Weak)	MIRT539059	PAR-CLIP	22012620
hsa-miR-520d-3p	ATP6V1C1	Functional MTI (Weak)	MIRT539059	PAR-CLIP	21572407
hsa-miR-520d-3p	HSPA13	Functional MTI (Weak)	MIRT547881	PAR-CLIP	21572407
hsa-miR-520d-3p	DNAJB14	Functional MTI (Weak)	MIRT548568	PAR-CLIP	21572407
hsa-miR-520d-3p	ZBTB18	Functional MTI (Weak)	MIRT561338	PAR-CLIP	20371350
hsa-miR-520d-3p	CRK	Functional MTI (Weak)	MIRT567934	PAR-CLIP	20371350
hsa-miR-520d-3p	PSD3	Functional MTI (Weak)	MIRT571768	PAR-CLIP	20371350
hsa-miR-520d-3p	CCDC6	Functional MTI (Weak)	MIRT568168	PAR-CLIP	20371350
hsa-miR-520d-3p	NR2F2	Functional MTI (Weak)	MIRT574572	PAR-CLIP	20371350
hsa-miR-520d-3p	PNRC1	Functional MTI (Weak)	MIRT626210	HITS-CLIP	23824327
hsa-miR-520d-3p	PNRC1	Functional MTI (Weak)	MIRT626210	HITS-CLIP	19536157
hsa-miR-520d-3p	HIST1H2BG	Functional MTI (Weak)	MIRT626919	HITS-CLIP	23824327
hsa-miR-520d-3p	DCLK1	V	TargetRank	N/A	N/A
hsa-miR-520d-3p	RAB22A	V	TargetRank	N/A	N/A
hsa-miR-520d-3p	PTEN	V	TargetRank	N/A	N/A
hsa-miR-520d-3p	KMT2A	V	TargetRank	N/A	N/A
hsa-miR-520d-3p	DDHD1	V	TargetRank	N/A	N/A
hsa-miR-520d-3p	RCOR3	V	TargetRank	N/A	N/A
hsa-miR-520d-3p	EDNRB	V	TargetRank	N/A	N/A
hsa-miR-520d-3p	KLF9	V	TargetRank	N/A	N/A
hsa-miR-520d-3p	NR2F2	V	TargetRank	N/A	N/A
hsa-miR-520d-3p	KMT5B	V	TargetRank	N/A	N/A
hsa-miR-520d-3p	USP42	V	TargetRank	N/A	N/A
hsa-miR-520d-3p	PAPOLA	V	TargetRank	N/A	N/A
hsa-miR-520d-3p	U2SURP	V	TargetRank	N/A	N/A
hsa-miR-520d-3p	KDM1B	V	TargetRank	N/A	N/A
hsa-miR-520d-3p	CCDC6	V	TargetRank	N/A	N/A
hsa-miR-520d-3p	SEC23A	V	TargetRank	N/A	N/A
hsa-miR-520d-3p	ZFHX4	V	TargetRank	N/A	N/A
hsa-miR-520d-3p	IGF2BP1	V	TargetRank	N/A	N/A
hsa-miR-520d-3p	WDR26	V	TargetRank	N/A	N/A
hsa-miR-520d-3p	ARL4C	V	TargetRank	N/A	N/A
hsa-miR-520d-3p	KLHDC10	V	TargetRank	N/A	N/A
hsa-miR-520d-3p	METTL7A	V	TargetRank	N/A	N/A
hsa-miR-520d-3p	PSD3	V	TargetRank	N/A	N/A
hsa-miR-520d-3p	KLHL24	V	TargetRank	N/A	N/A
hsa-miR-520d-3p	CCND2	V	TargetRank	N/A	N/A
hsa-miR-520d-3p	DCTN4	V	TargetRank	N/A	N/A
hsa-miR-520d-3p	BICRAL	V	TargetRank	N/A	N/A
hsa-miR-520d-3p	SS18L1	V	TargetRank	N/A	N/A
hsa-miR-520d-3p	ASAP1	V	TargetRank	N/A	N/A
hsa-miR-520d-3p	TCF7L1	V	TargetRank	N/A	N/A
hsa-miR-520d-3p	ATXN1	V	TargetRank	N/A	N/A
hsa-miR-520d-3p	PCGF5	V	TargetRank	N/A	N/A
hsa-miR-520d-3p	DAZAP2	V	TargetRank	N/A	N/A
hsa-miR-520d-3p	KAT2B	V	TargetRank	N/A	N/A
hsa-miR-520d-3p	ASXL2	V	TargetRank	N/A	N/A
hsa-miR-520d-3p	RCHY1	V	TargetRank	N/A	N/A
hsa-miR-520d-3p	ZNF148	V	TargetRank	N/A	N/A
hsa-miR-520d-3p	ZBTB34	V	TargetRank	N/A	N/A
hsa-miR-520d-3p	NR3C1	V	TargetRank	N/A	N/A
hsa-miR-520d-3p	PALLD	V	TargetRank	N/A	N/A
hsa-miR-520d-3p	TARDBP	V	TargetRank	N/A	N/A
hsa-miR-520d-3p	EDNRB	V	TargetScan	N/A	N/A
hsa-miR-520d-3p	EPS8	V	TargetScan	N/A	N/A
hsa-miR-520d-3p	LATS2	V	TargetScan	N/A	N/A
hsa-miR-520d-3p	NTN4	V	TargetScan	N/A	N/A
hsa-miR-520d-3p	RAB22A	V	TargetScan	N/A	N/A
hsa-miR-520d-3p	ZNF800	V	TargetScan	N/A	N/A
hsa-miR-520d-3p	C2orf88	V	TargetScan	N/A	N/A
hsa-miR-520d-3p	ARL4C	V	TargetScan	N/A	N/A
hsa-miR-520d-3p	FEM1C	V	TargetScan	N/A	N/A
hsa-miR-520d-3p	HECTD2	V	TargetScan	N/A	N/A
hsa-miR-520d-3p	ITPRIPL2	V	TargetScan	N/A	N/A
hsa-miR-520d-3p	KAT2B	V	TargetScan	N/A	N/A
hsa-miR-520d-3p	LUC7L2	V	TargetScan	N/A	N/A
hsa-miR-520d-3p	NFIB	V	TargetScan	N/A	N/A
hsa-miR-520d-3p	PON2	V	TargetScan	N/A	N/A
hsa-miR-520d-3p	SERP1	V	TargetScan	N/A	N/A
hsa-miR-520d-3p	SMAD2	V	TargetScan	N/A	N/A
hsa-miR-520d-3p	USP24	V	TargetScan	N/A	N/A
hsa-miR-520d-3p	ZBTB11	V	TargetScan	N/A	N/A
hsa-miR-520d-3p	DNAJC27	V	TargetScan	N/A	N/A
hsa-miR-520d-3p	ECT2	V	TargetScan	N/A	N/A
hsa-miR-520d-3p	LCOR	V	TargetScan	N/A	N/A
hsa-miR-520d-3p	MBNL1	V	TargetScan	N/A	N/A
hsa-miR-520d-3p	METAP1	V	TargetScan	N/A	N/A
hsa-miR-520d-3p	SS18L1	V	TargetScan	N/A	N/A
hsa-miR-520d-3p	DDHD1	V	TargetScan	N/A	N/A
hsa-miR-520d-3p	KDM1B	V	TargetScan	N/A	N/A
hsa-miR-520d-3p	MARCH5	V	TargetScan	N/A	N/A
hsa-miR-520d-3p	MBD2	V	TargetScan	N/A	N/A
hsa-miR-520d-3p	SAR1B	V	TargetScan	N/A	N/A
hsa-miR-520d-3p	PRDM8	V	TargetScan	N/A	N/A
hsa-miR-520d-3p	RPS6KA3	V	TargetScan	N/A	N/A
hsa-miR-520d-3p	TIMM17A	V	TargetScan	N/A	N/A
hsa-miR-520d-3p	TOX	V	TargetScan	N/A	N/A
hsa-miR-520d-3p	UBE2B	V	TargetScan	N/A	N/A
hsa-miR-520d-3p	AKTIP	V	TargetScan	N/A	N/A
hsa-miR-520d-3p	ASAP1	V	TargetScan	N/A	N/A
hsa-miR-520d-3p	CRIM1	V	TargetScan	N/A	N/A
hsa-miR-520d-3p	DAZAP2	V	TargetScan	N/A	N/A
hsa-miR-520d-3p	EMSY	V	TargetScan	N/A	N/A
hsa-miR-520d-3p	HLF	V	TargetScan	N/A	N/A
hsa-miR-520d-3p	KLHL2	V	TargetScan	N/A	N/A
hsa-miR-520d-3p	MXI1	V	TargetScan	N/A	N/A
hsa-miR-520d-3p	RETREG3	V	TargetScan	N/A	N/A
hsa-miR-520d-3p	RSBN1	V	TargetScan	N/A	N/A
hsa-miR-520d-3p	ZBTB5	V	TargetScan	N/A	N/A
hsa-miR-520d-3p	ZNF148	V	TargetScan	N/A	N/A
hsa-miR-520d-3p	BICRAL	V	TargetScan	N/A	N/A
hsa-miR-520d-3p	CCND2	V	TargetScan	N/A	N/A
hsa-miR-520d-3p	CREB5	V	TargetScan	N/A	N/A
hsa-miR-520d-3p	CREBRF	V	TargetScan	N/A	N/A
hsa-miR-520d-3p	FBXO11	V	TargetScan	N/A	N/A
hsa-miR-520d-3p	NR2F2	V	TargetScan	N/A	N/A
hsa-miR-520d-3p	OXR1	V	TargetScan	N/A	N/A
hsa-miR-520d-3p	PTPRG	V	TargetScan	N/A	N/A
hsa-miR-520d-3p	TLE4	V	TargetScan	N/A	N/A
hsa-miR-520d-3p	FOXJ3	V	TargetScan	N/A	N/A
hsa-miR-520d-3p	MYT1L	V	TargetScan	N/A	N/A
hsa-miR-520d-3p	RND3	V	TargetScan	N/A	N/A
hsa-miR-520d-3p	SOCS5	V	TargetScan	N/A	N/A
hsa-miR-520d-3p	SUCO	V	TargetScan	N/A	N/A
hsa-miR-520d-3p	YPEL2	V	TargetScan	N/A	N/A
hsa-miR-520d-3p	YTHDF3	V	TargetScan	N/A	N/A
hsa-miR-520d-3p	ZNF292	V	TargetScan	N/A	N/A
hsa-miR-520d-3p	B4GALT6	V	TargetScan	N/A	N/A
hsa-miR-520d-3p	BCL11B	V	TargetScan	N/A	N/A
hsa-miR-520d-3p	CRK	V	TargetScan	N/A	N/A
hsa-miR-520d-3p	DYNC1LI2	V	TargetScan	N/A	N/A
hsa-miR-520d-3p	MYLK	V	TargetScan	N/A	N/A
hsa-miR-520d-3p	KLHL15	V	TargetScan	N/A	N/A
hsa-miR-520d-3p	RCHY1	V	TargetScan	N/A	N/A
hsa-miR-520d-3p	PKN2	V	TargetScan	N/A	N/A
hsa-miR-520d-3p	RECK	V	TargetScan	N/A	N/A
hsa-miR-520d-3p	ZFHX4	V	TargetScan	N/A	N/A
hsa-miR-520d-3p	ABRAXAS2	V	TargetScan	N/A	N/A
hsa-miR-520d-3p	ETV1	V	TargetScan	N/A	N/A
hsa-miR-520d-3p	FZD3	V	TargetScan	N/A	N/A
hsa-miR-520d-3p	MYBL1	V	TargetScan	N/A	N/A
hsa-miR-520d-3p	TMEM170B	V	TargetScan	N/A	N/A
hsa-miR-520d-3p	ZC3H12C	V	TargetScan	N/A	N/A
hsa-miR-520d-3p	CPEB3	V	TargetScan	N/A	N/A
hsa-miR-520d-3p	PURB	V	TargetScan	N/A	N/A
hsa-miR-520d-3p	ZBTB18	V	TargetScan	N/A	N/A
hsa-miR-520d-3p	ZRANB1	V	TargetScan	N/A	N/A
hsa-miR-520d-3p	CDK19	V	TargetScan	N/A	N/A
hsa-miR-520d-3p	PDK3	V	TargetScan	N/A	N/A
hsa-miR-520d-3p	SLC33A1	V	TargetScan	N/A	N/A
hsa-miR-520d-3p	ZC3HAV1L	V	TargetScan	N/A	N/A
hsa-miR-520d-3p	ASXL2	V	TargetScan	N/A	N/A
hsa-miR-520d-3p	KLHL28	V	TargetScan	N/A	N/A
hsa-miR-520d-3p	KMT5B	V	TargetScan	N/A	N/A
hsa-miR-520d-3p	UEVLD	V	TargetScan	N/A	N/A
hsa-miR-520d-3p	GPR180	V	TargetScan	N/A	N/A
hsa-miR-520d-3p	FNDC3A	V	TargetScan	N/A	N/A
hsa-miR-520d-3p	KMT2A	V	TargetScan	N/A	N/A
hsa-miR-520d-3p	PTPRT	V	TargetScan	N/A	N/A
hsa-miR-520d-3p	TCF7L1	V	TargetScan	N/A	N/A
hsa-miR-520d-3p	TMEM260	V	TargetScan	N/A	N/A
hsa-miR-520d-3p	MLLT10	V	TargetScan	N/A	N/A
hsa-miR-520d-3p	MBNL2	V	TargetScan	N/A	N/A
hsa-miR-520d-3p	TET2	V	TargetScan	N/A	N/A
hsa-miR-520d-3p	TRIM2	V	TargetScan	N/A	N/A
hsa-miR-520d-3p	ERBB4	V	TargetScan	N/A	N/A
hsa-miR-520d-3p	MTMR4	V	TargetScan	N/A	N/A
hsa-miR-520d-3p	TARDBP	V	TargetScan	N/A	N/A
hsa-miR-520d-3p	LGR4	V	TargetScan	N/A	N/A
hsa-miR-520d-3p	KAT6A	V	TargetScan	N/A	N/A
hsa-miR-520d-3p	NRCAM	V	TargetScan	N/A	N/A
hsa-miR-520d-3p	PAFAH1B1	V	TargetScan	N/A	N/A
hsa-miR-520d-3p	PRRX1	V	TargetScan	N/A	N/A
hsa-miR-520d-3p	TP53INP1	V	TargetScan	N/A	N/A
hsa-miR-520d-3p	VKORC1L1	V	TargetScan	N/A	N/A
hsa-miR-520d-3p	PAG1	V	TargetScan	N/A	N/A
hsa-miR-520d-3p	MON2	V	TargetScan	N/A	N/A
hsa-miR-520d-3p	KANSL1	V	TargetScan	N/A	N/A
hsa-miR-520d-3p	PHC3	V	TargetScan	N/A	N/A
hsa-miR-520d-3p	USP42	V	TargetScan	N/A	N/A
hsa-miR-520d-3p	SPRED1	V	TargetScan	N/A	N/A
hsa-miR-520d-3p	CDC14A	V	TargetScan	N/A	N/A
hsa-miR-520d-3p	FRS2	V	TargetScan	N/A	N/A
hsa-miR-520d-3p	PIK3R3	V	TargetScan	N/A	N/A
hsa-miR-520d-3p	ROCK2	V	TargetScan	N/A	N/A
hsa-miR-520d-3p	PCGF5	V	TargetScan	N/A	N/A
hsa-miR-520d-3p	ARMC8	V	TargetScan	N/A	N/A
hsa-miR-520d-3p	CERS6	V	TargetScan	N/A	N/A
hsa-miR-520d-3p	AGO3	V	TargetScan	N/A	N/A
hsa-miR-520d-3p	HP1BP3	V	TargetScan	N/A	N/A
hsa-miR-520d-3p	ATXN1	V	TargetScan	N/A	N/A
hsa-miR-520d-3p	VAPA	V	TargetScan	N/A	N/A
hsa-miR-520d-3p	CUL3	V	TargetScan	N/A	N/A
hsa-miR-520d-3p	ZFX	V	TargetScan	N/A	N/A
hsa-miR-520d-3p	ATAD2B	V	TargetScan	N/A	N/A
hsa-miR-520d-3p	AAK1	V	TargetScan	N/A	N/A
hsa-miR-520d-3p	BRWD1	V	TargetScan	N/A	N/A
hsa-miR-520d-3p	TMCC1	V	TargetScan	N/A	N/A
hsa-miR-520d-3p	APC	V	TargetScan	N/A	N/A
hsa-miR-520d-3p	SP9	V	TargetScan	N/A	N/A
hsa-miR-520d-3p	IGF2BP1	V	TargetScan	N/A	N/A
hsa-miR-520d-3p	ASH1L	V	TargetScan	N/A	N/A
hsa-miR-520d-3p	E2F3	V	TargetScan	N/A	N/A
hsa-miR-520d-3p	PALLD	V	TargetScan	N/A	N/A
hsa-miR-520d-3p	ZFP36L2	V	TargetScan	N/A	N/A
hsa-miR-520d-3p	PSD3	V	TargetScan	N/A	N/A
hsa-miR-520d-3p	SEC62	V	TargetScan	N/A	N/A
hsa-miR-520d-3p	AZIN1	V	TargetScan	N/A	N/A
hsa-miR-520d-3p	BNIP3L	V	TargetScan	N/A	N/A
hsa-miR-520d-3p	RIT1	V	TargetScan	N/A	N/A
hsa-miR-520d-3p	HIC2	V	TargetScan	N/A	N/A
hsa-miR-520d-3p	WDR26	V	TargetScan	N/A	N/A
hsa-miR-520d-3p	UBE2J1	V	TargetScan	N/A	N/A
hsa-miR-520d-3p	CHD7	V	TargetScan	N/A	N/A
hsa-miR-520d-3p	RPP14	V	TargetScan	N/A	N/A
hsa-miR-520d-3p	LRRC4C	V	TargetScan	N/A	N/A
hsa-miR-520d-3p	GRIN2A	V	TargetScan	N/A	N/A
hsa-miR-520d-3p	DNAJB4	V	TargetScan	N/A	N/A
hsa-miR-520d-3p	DCUN1D5	V	TargetScan	N/A	N/A
hsa-miR-520d-3p	TLR4	V	TargetScan	N/A	N/A
hsa-miR-520d-3p	ZNF800	V	microrna.org	N/A	N/A
hsa-miR-520d-3p	HP1BP3	V	microrna.org	N/A	N/A
hsa-miR-520d-3p	LATS2	V	microrna.org	N/A	N/A
hsa-miR-520d-3p	EPS8	V	microrna.org	N/A	N/A
hsa-miR-520d-3p	PHF12	V	microrna.org	N/A	N/A
hsa-miR-520d-3p	GNPDA2	V	microrna.org	N/A	N/A
hsa-miR-520d-3p	ZEB1	V	microrna.org	N/A	N/A
hsa-miR-520d-3p	OXR1	V	microrna.org	N/A	N/A
hsa-miR-520d-3p	SRSF3	V	microrna.org	N/A	N/A
hsa-miR-520d-3p	SAR1B	V	microrna.org	N/A	N/A
hsa-miR-520d-3p	TIMM17A	V	microrna.org	N/A	N/A
hsa-miR-520d-3p	ZBTB11	V	microrna.org	N/A	N/A
hsa-miR-520d-3p	CREBRF	V	microrna.org	N/A	N/A
hsa-miR-520d-3p	CRIM1	V	microrna.org	N/A	N/A
hsa-miR-520d-3p	RCOR3	V	microrna.org	N/A	N/A
hsa-miR-520d-3p	TNRC6A	V	microrna.org	N/A	N/A
hsa-miR-520d-3p	ZNF507	V	microrna.org	N/A	N/A
hsa-miR-520d-3p	ASPH	V	microrna.org	N/A	N/A
hsa-miR-520d-3p	KAT2B	V	microrna.org	N/A	N/A
hsa-miR-520d-3p	KDM1B	V	microrna.org	N/A	N/A
hsa-miR-520d-3p	DYNC1I2	V	microrna.org	N/A	N/A
hsa-miR-520d-3p	NTN4	V	microrna.org	N/A	N/A
hsa-miR-520d-3p	SEC23A	V	microrna.org	N/A	N/A
hsa-miR-520d-3p	MED1	V	microrna.org	N/A	N/A
hsa-miR-520d-3p	MBD2	V	microrna.org	N/A	N/A
hsa-miR-520d-3p	PRDM8	V	microrna.org	N/A	N/A
hsa-miR-520d-3p	AGGF1	V	microrna.org	N/A	N/A
hsa-miR-520d-3p	USP42	V	microrna.org	N/A	N/A
hsa-miR-520d-3p	SERF1B	V	microrna.org	N/A	N/A
hsa-miR-520d-3p	MARCH5	V	microrna.org	N/A	N/A
hsa-miR-520d-3p	FNBP4	V	microrna.org	N/A	N/A
hsa-miR-520d-3p	LUC7L2	V	microrna.org	N/A	N/A
hsa-miR-520d-3p	ZNF292	V	microrna.org	N/A	N/A
hsa-miR-520d-3p	TOX	V	microrna.org	N/A	N/A
hsa-miR-520d-3p	COL15A1	V	microrna.org	N/A	N/A
hsa-miR-520d-3p	BNIP3L	V	microrna.org	N/A	N/A
hsa-miR-520d-3p	ALG13	V	microrna.org	N/A	N/A
hsa-miR-520d-3p	UBE2B	V	microrna.org	N/A	N/A
hsa-miR-520d-3p	DMTF1	V	microrna.org	N/A	N/A
hsa-miR-520d-3p	ZCCHC2	V	microrna.org	N/A	N/A
hsa-miR-520d-3p	EDNRB	V	microrna.org	N/A	N/A
hsa-miR-520d-3p	SERF1A	V	microrna.org	N/A	N/A
hsa-miR-520d-3p	DR1	V	microrna.org	N/A	N/A
hsa-miR-520d-3p	SYNE2	V	microrna.org	N/A	N/A
hsa-miR-520d-3p	SS18L1	V	microrna.org	N/A	N/A
hsa-miR-520d-3p	ATL2	V	microrna.org	N/A	N/A
hsa-miR-520d-3p	METTL7A	V	microrna.org	N/A	N/A
hsa-miR-520d-3p	USP24	V	microrna.org	N/A	N/A
hsa-miR-520d-3p	PAFAH1B1	V	microrna.org	N/A	N/A
hsa-miR-520d-3p	SERP1	V	microrna.org	N/A	N/A
hsa-miR-520d-3p	HECTD2	V	microrna.org	N/A	N/A
hsa-miR-520d-3p	SUCO	V	microrna.org	N/A	N/A
hsa-miR-520d-3p	TMEM50B	V	microrna.org	N/A	N/A
hsa-miR-520d-3p	LYST	V	microrna.org	N/A	N/A
hsa-miR-520d-3p	SOCS5	V	microrna.org	N/A	N/A
hsa-miR-520d-3p	FBXO11	V	microrna.org	N/A	N/A
hsa-miR-520d-3p	ARL4C	V	microrna.org	N/A	N/A
hsa-miR-520d-3p	KMT5B	V	microrna.org	N/A	N/A
hsa-miR-520d-3p	DAZAP2	V	microrna.org	N/A	N/A
hsa-miR-520d-3p	LCOR	V	microrna.org	N/A	N/A
hsa-miR-520d-3p	FNDC3A	V	microrna.org	N/A	N/A
hsa-miR-520d-3p	CAMSAP2	V	microrna.org	N/A	N/A
hsa-miR-520d-3p	ASAP1	V	microrna.org	N/A	N/A
hsa-miR-520d-3p	PLS1	V	microrna.org	N/A	N/A
hsa-miR-520d-3p	BLOC1S6	V	microrna.org	N/A	N/A
hsa-miR-520d-3p	RND3	V	microrna.org	N/A	N/A
hsa-miR-520d-3p	RSBN1	V	microrna.org	N/A	N/A
hsa-miR-520d-3p	ITGAV	V	microrna.org	N/A	N/A
hsa-miR-520d-3p	MARCH7	V	microrna.org	N/A	N/A
hsa-miR-520d-3p	DTNA	V	microrna.org	N/A	N/A
hsa-miR-520d-3p	NAA16	V	microrna.org	N/A	N/A
hsa-miR-520d-3p	COPS8	V	microrna.org	N/A	N/A
hsa-miR-520d-3p	ZFP36L1	V	microrna.org	N/A	N/A
hsa-miR-520d-3p	BTAF1	V	microrna.org	N/A	N/A
hsa-miR-520d-3p	CD1E	V	microrna.org	N/A	N/A
hsa-miR-520d-3p	DYNC1LI2	V	microrna.org	N/A	N/A
hsa-miR-520d-3p	NRCAM	V	microrna.org	N/A	N/A
hsa-miR-520d-3p	ECT2	V	microrna.org	N/A	N/A
hsa-miR-520d-3p	ZBTB5	V	microrna.org	N/A	N/A
hsa-miR-520d-3p	PTBP1	V	microrna.org	N/A	N/A
hsa-miR-520d-3p	MTUS2	V	microrna.org	N/A	N/A
hsa-miR-520d-3p	SOS1	V	microrna.org	N/A	N/A
hsa-miR-520d-3p	TET2	V	microrna.org	N/A	N/A
hsa-miR-520d-3p	KIF5B	V	microrna.org	N/A	N/A
hsa-miR-520d-3p	FEM1C	V	microrna.org	N/A	N/A
hsa-miR-520d-3p	DCUN1D4	V	microrna.org	N/A	N/A
hsa-miR-520d-3p	SDC2	V	microrna.org	N/A	N/A
hsa-miR-520d-3p	BICRAL	V	microrna.org	N/A	N/A
hsa-miR-520d-3p	CREBRF	V	BCmicrO	N/A	N/A
hsa-miR-520d-3p	KMT2A	V	BCmicrO	N/A	N/A
hsa-miR-520d-3p	NFIB	V	BCmicrO	N/A	N/A
hsa-miR-520d-3p	PAPOLA	V	BCmicrO	N/A	N/A
hsa-miR-520d-3p	PCGF5	V	BCmicrO	N/A	N/A
hsa-miR-520d-3p	PHC3	V	BCmicrO	N/A	N/A
hsa-miR-520d-3p	PTPRT	V	BCmicrO	N/A	N/A
hsa-miR-520d-3p	RAB22A	V	BCmicrO	N/A	N/A
hsa-miR-520d-3p	RABGAP1	V	BCmicrO	N/A	N/A
hsa-miR-520d-3p	SAR1B	V	BCmicrO	N/A	N/A
hsa-miR-520d-3p	SH3TC2	V	BCmicrO	N/A	N/A
hsa-miR-520d-3p	ZNF800	V	BCmicrO	N/A	N/A
hsa-miR-520d-3p	EPS8	V	BCmicrO	N/A	N/A
hsa-miR-520d-3p	TMEM50B	V	BCmicrO	N/A	N/A
hsa-miR-520d-3p	RSBN1	V	BCmicrO	N/A	N/A
hsa-miR-520d-3p	ANK2	V	BCmicrO	N/A	N/A
hsa-miR-520d-3p	RPS6KA3	V	BCmicrO	N/A	N/A
hsa-miR-520d-3p	MARCH5	V	BCmicrO	N/A	N/A
hsa-miR-520d-3p	UBE2B	V	BCmicrO	N/A	N/A
hsa-miR-520d-3p	MYT1L	V	BCmicrO	N/A	N/A
hsa-miR-520d-3p	DYNC1LI2	V	BCmicrO	N/A	N/A
hsa-miR-520d-3p	ATXN1	V	BCmicrO	N/A	N/A
hsa-miR-520d-3p	KAT2B	V	BCmicrO	N/A	N/A
hsa-miR-520d-3p	SEC23A	V	CoMeTa	N/A	N/A
hsa-miR-520d-3p	MATR3	V	CoMeTa	N/A	N/A
hsa-miR-520d-3p	QKI	V	CoMeTa	N/A	N/A
hsa-miR-520d-3p	ZDHHC17	V	CoMeTa	N/A	N/A
hsa-miR-520d-3p	ADD3	V	CoMeTa	N/A	N/A
hsa-miR-520d-3p	BNIP3L	V	CoMeTa	N/A	N/A
hsa-miR-520d-3p	MARCH7	V	CoMeTa	N/A	N/A
hsa-miR-520d-3p	SON	V	CoMeTa	N/A	N/A
hsa-miR-520d-3p	KMT5B	V	CoMeTa	N/A	N/A
hsa-miR-520d-3p	HNRNPA3P1	V	CoMeTa	N/A	N/A
hsa-miR-520d-3p	HNRNPA3	V	CoMeTa	N/A	N/A
hsa-miR-520d-3p	PPP2R5C	V	CoMeTa	N/A	N/A
hsa-miR-520d-3p	FBXW2	V	CoMeTa	N/A	N/A
hsa-miR-520d-3p	FBXO11	V	CoMeTa	N/A	N/A
hsa-miR-520d-3p	YTHDF3	V	CoMeTa	N/A	N/A
hsa-miR-520d-3p	YTHDC2	V	CoMeTa	N/A	N/A
hsa-miR-520d-3p	STAG2	V	CoMeTa	N/A	N/A
hsa-miR-520d-3p	CUL3	V	CoMeTa	N/A	N/A
hsa-miR-520d-3p	NBR1	V	CoMeTa	N/A	N/A
hsa-miR-520d-3p	MED13	V	CoMeTa	N/A	N/A
hsa-miR-520d-3p	PICALM	V	CoMeTa	N/A	N/A
hsa-miR-520d-3p	FAM3C	V	CoMeTa	N/A	N/A
hsa-miR-520d-3p	PAPOLA	V	CoMeTa	N/A	N/A
hsa-miR-520d-3p	U2SURP	V	CoMeTa	N/A	N/A
hsa-miR-520d-3p	CAPRIN1	V	CoMeTa	N/A	N/A
hsa-miR-520d-3p	EPS8	V	CoMeTa	N/A	N/A
hsa-miR-520d-3p	ACBD3	V	CoMeTa	N/A	N/A
hsa-miR-520d-3p	TMEM30A	V	CoMeTa	N/A	N/A
hsa-miR-520d-3p	OSBPL9	V	CoMeTa	N/A	N/A
hsa-miR-520d-3p	PURA	V	CoMeTa	N/A	N/A
hsa-miR-520d-3p	KRAS	V	CoMeTa	N/A	N/A
hsa-miR-520d-3p	ZBTB18	V	CoMeTa	N/A	N/A
hsa-miR-520d-3p	TBL1XR1	V	CoMeTa	N/A	N/A
hsa-miR-520d-3p	PKN2	V	CoMeTa	N/A	N/A
hsa-miR-520d-3p	PPP2CB	V	CoMeTa	N/A	N/A
hsa-miR-520d-3p	PHF20	V	CoMeTa	N/A	N/A
hsa-miR-520d-3p	PIKFYVE	V	CoMeTa	N/A	N/A
hsa-miR-520d-3p	LPGAT1	V	CoMeTa	N/A	N/A
hsa-miR-520d-3p	PPP3CA	V	CoMeTa	N/A	N/A
hsa-miR-520d-3p	CDV3	V	CoMeTa	N/A	N/A
hsa-miR-520d-3p	GMFB	V	CoMeTa	N/A	N/A
hsa-miR-520d-3p	DAZAP2	V	CoMeTa	N/A	N/A
hsa-miR-520d-3p	UBE2J1	V	CoMeTa	N/A	N/A
hsa-miR-520d-3p	MKL2	V	CoMeTa	N/A	N/A
hsa-miR-520d-3p	ARFIP1	V	CoMeTa	N/A	N/A
hsa-miR-520d-3p	TMEM47	V	CoMeTa	N/A	N/A
hsa-miR-520d-3p	SERP1	V	CoMeTa	N/A	N/A
hsa-miR-520d-3p	PPP1CB	V	CoMeTa	N/A	N/A
hsa-miR-520d-3p	MBNL2	V	CoMeTa	N/A	N/A
hsa-miR-520d-3p	RABGAP1	V	CoMeTa	N/A	N/A
hsa-miR-520d-3p	TMEM41B	V	CoMeTa	N/A	N/A
hsa-miR-520d-3p	SMAD2	V	CoMeTa	N/A	N/A
hsa-miR-520d-3p	TMED10	V	CoMeTa	N/A	N/A
hsa-miR-520d-3p	KIAA0232	V	CoMeTa	N/A	N/A
hsa-miR-520d-3p	ZZZ3	V	CoMeTa	N/A	N/A
hsa-miR-520d-3p	CDK19	V	CoMeTa	N/A	N/A
hsa-miR-520d-3p	PHIP	V	CoMeTa	N/A	N/A
hsa-miR-520d-3p	APPBP2	V	CoMeTa	N/A	N/A
hsa-miR-520d-3p	SRSF10	V	CoMeTa	N/A	N/A
hsa-miR-520d-3p	ATXN1	V	CoMeTa	N/A	N/A
hsa-miR-520d-3p	FNDC3A	V	CoMeTa	N/A	N/A
hsa-miR-520d-3p	PHTF2	V	CoMeTa	N/A	N/A
hsa-miR-520d-3p	NR2F2	V	CoMeTa	N/A	N/A
hsa-miR-520d-3p	RSBN1	V	CoMeTa	N/A	N/A
hsa-miR-520d-3p	WDR26	V	CoMeTa	N/A	N/A
hsa-miR-520d-3p	FNBP1L	V	CoMeTa	N/A	N/A
hsa-miR-520d-3p	UBE2B	V	CoMeTa	N/A	N/A
hsa-miR-520d-3p	CCNT2	V	CoMeTa	N/A	N/A
hsa-miR-520d-3p	NFIB	V	CoMeTa	N/A	N/A
hsa-miR-520d-3p	CCSER2	V	CoMeTa	N/A	N/A
hsa-miR-520d-3p	TSN	V	CoMeTa	N/A	N/A
hsa-miR-520d-3p	HIPK1	V	CoMeTa	N/A	N/A
hsa-miR-520d-3p	FNDC3B	V	CoMeTa	N/A	N/A
hsa-miR-520d-3p	ETF1	V	CoMeTa	N/A	N/A
hsa-miR-520d-3p	ANKRD46	V	CoMeTa	N/A	N/A
hsa-miR-520d-3p	LUC7L2	V	CoMeTa	N/A	N/A
hsa-miR-520d-3p	ZBTB11	V	CoMeTa	N/A	N/A
hsa-miR-520d-3p	TRIM2	V	CoMeTa	N/A	N/A
hsa-miR-520d-3p	BACH1	V	CoMeTa	N/A	N/A
hsa-miR-520d-3p	RHOQ	V	CoMeTa	N/A	N/A
hsa-miR-520d-3p	LEPROTL1	V	CoMeTa	N/A	N/A
hsa-miR-520d-3p	GOLGA8A	V	CoMeTa	N/A	N/A
hsa-miR-520d-3p	SERTAD2	V	CoMeTa	N/A	N/A
hsa-miR-520d-3p	MBD2	V	CoMeTa	N/A	N/A
hsa-miR-520d-3p	CPD	V	CoMeTa	N/A	N/A
hsa-miR-520d-3p	PALLD	V	CoMeTa	N/A	N/A
hsa-miR-520d-3p	PPFIA1	V	CoMeTa	N/A	N/A
hsa-miR-520d-3p	FOXJ3	V	CoMeTa	N/A	N/A
hsa-miR-520d-3p	MXI1	V	CoMeTa	N/A	N/A
hsa-miR-520d-3p	GNG12	V	CoMeTa	N/A	N/A
hsa-miR-520d-3p	OXR1	V	CoMeTa	N/A	N/A
hsa-miR-520d-3p	LANCL1	V	CoMeTa	N/A	N/A
hsa-miR-520d-3p	DCUN1D4	V	CoMeTa	N/A	N/A
hsa-miR-520d-3p	NET1	V	CoMeTa	N/A	N/A
hsa-miR-520d-3p	KLHL2	V	CoMeTa	N/A	N/A
hsa-miR-520d-3p	CAV1	V	CoMeTa	N/A	N/A
hsa-miR-520d-3p	ARL4C	V	CoMeTa	N/A	N/A
hsa-miR-520d-3p	CRK	V	CoMeTa	N/A	N/A
hsa-miR-520d-3p	YWHAQ	V	CoMeTa	N/A	N/A
hsa-miR-520d-3p	TARDBP	V	CoMeTa	N/A	N/A
hsa-miR-520d-3p	MAT2A	V	CoMeTa	N/A	N/A
hsa-miR-520d-3p	RND3	V	CoMeTa	N/A	N/A
hsa-miR-520d-3p	NEK1	V	CoMeTa	N/A	N/A
hsa-miR-520d-3p	PTEN	V	CoMeTa	N/A	N/A
hsa-miR-520d-3p	ERLIN1	V	CoMeTa	N/A	N/A
hsa-miR-520d-3p	SUCO	V	CoMeTa	N/A	N/A
hsa-miR-520d-3p	NRIP1	V	CoMeTa	N/A	N/A
hsa-miR-520d-3p	GOLGA8B	V	CoMeTa	N/A	N/A
hsa-miR-520d-3p	PEG3	V	CoMeTa	N/A	N/A
hsa-miR-520d-3p	ANK2	V	CoMeTa	N/A	N/A
hsa-miR-520d-3p	ERBB4	V	CoMeTa	N/A	N/A
hsa-miR-520d-3p	DMTF1	V	CoMeTa	N/A	N/A
hsa-miR-520d-3p	GDE1	V	CoMeTa	N/A	N/A
hsa-miR-520d-3p	LYST	V	CoMeTa	N/A	N/A
hsa-miR-520d-3p	PRRX1	V	CoMeTa	N/A	N/A
hsa-miR-520d-3p	CHST15	V	CoMeTa	N/A	N/A
hsa-miR-520d-3p	TJP2	V	CoMeTa	N/A	N/A
hsa-miR-520d-3p	KAT2B	V	CoMeTa	N/A	N/A
hsa-miR-520d-3p	MAPK1IP1L	V	CoMeTa	N/A	N/A
hsa-miR-520d-3p	LPP	V	CoMeTa	N/A	N/A
hsa-miR-520d-3p	KLF9	V	CoMeTa	N/A	N/A
hsa-miR-520d-3p	RAB22A	V	CoMeTa	N/A	N/A
hsa-miR-520d-3p	ECT2	V	CoMeTa	N/A	N/A
hsa-miR-520d-3p	RPS6KA3	V	CoMeTa	N/A	N/A
hsa-miR-520d-3p	LARP4B	V	CoMeTa	N/A	N/A
hsa-miR-520d-3p	TIMM17A	V	CoMeTa	N/A	N/A
hsa-miR-520d-3p	CCND2	V	CoMeTa	N/A	N/A
hsa-miR-520d-3p	NAV3	V	CoMeTa	N/A	N/A
hsa-miR-520d-3p	CCDC6	V	CoMeTa	N/A	N/A
hsa-miR-520d-3p	CELF2	V	CoMeTa	N/A	N/A
hsa-miR-520d-3p	CRIM1	V	CoMeTa	N/A	N/A
hsa-miR-520d-3p	DCTN4	V	CoMeTa	N/A	N/A
hsa-miR-520d-3p	TMF1	V	CoMeTa	N/A	N/A
hsa-miR-520d-3p	ASXL2	V	CoMeTa	N/A	N/A
hsa-miR-520d-3p	HMGA2	V	CoMeTa	N/A	N/A
hsa-miR-520d-3p	PTBP2	V	CoMeTa	N/A	N/A
hsa-miR-520d-3p	SLC7A11	V	CoMeTa	N/A	N/A
hsa-miR-520d-3p	KAT6A	V	CoMeTa	N/A	N/A
hsa-miR-520d-3p	CERS6	V	CoMeTa	N/A	N/A
hsa-miR-520d-3p	SOCS5	V	CoMeTa	N/A	N/A
hsa-miR-520d-3p	TLE4	V	CoMeTa	N/A	N/A
hsa-miR-520d-3p	LGR4	V	CoMeTa	N/A	N/A
hsa-miR-520d-3p	AKAP2	V	CoMeTa	N/A	N/A
hsa-miR-520d-3p	TMEM260	V	CoMeTa	N/A	N/A
hsa-miR-520d-3p	SS18L1	V	CoMeTa	N/A	N/A
hsa-miR-520d-3p	ENAH	V	CoMeTa	N/A	N/A
hsa-miR-520d-3p	ASH1L	V	CoMeTa	N/A	N/A
hsa-miR-520d-3p	TMEM50B	V	CoMeTa	N/A	N/A
hsa-miR-520d-3p	NRP1	V	CoMeTa	N/A	N/A
hsa-miR-520d-3p	MLLT10	V	CoMeTa	N/A	N/A
hsa-miR-520d-3p	NUDT21	V	CoMeTa	N/A	N/A
hsa-miR-520d-3p	ZNF148	V	CoMeTa	N/A	N/A
hsa-miR-520d-3p	NEBL	V	CoMeTa	N/A	N/A
hsa-miR-520d-3p	BICRAL	V	CoMeTa	N/A	N/A
hsa-miR-520d-3p	THBS1	V	CoMeTa	N/A	N/A
hsa-miR-520d-3p	CDK8	V	CoMeTa	N/A	N/A
hsa-miR-520d-3p	PSD3	V	CoMeTa	N/A	N/A
hsa-miR-520d-3p	METTL7A	V	CoMeTa	N/A	N/A
hsa-miR-520d-3p	SAR1B	V	CoMeTa	N/A	N/A
hsa-miR-520d-3p	CD47	V	CoMeTa	N/A	N/A
hsa-miR-520d-3p	HMGXB4	V	CoMeTa	N/A	N/A
hsa-miR-520d-3p	ATAD2B	V	CoMeTa	N/A	N/A
hsa-miR-520d-3p	AKTIP	V	CoMeTa	N/A	N/A
hsa-miR-520d-3p	ITPRIPL2	V	Cupid	N/A	N/A
hsa-miR-520d-3p	NR2F2	V	Cupid	N/A	N/A
hsa-miR-520d-3p	RABGAP1	V	Cupid	N/A	N/A
hsa-miR-520d-3p	WDR26	V	Cupid	N/A	N/A
hsa-miR-520d-3p	ZC3H12C	V	Cupid	N/A	N/A
hsa-miR-520d-3p	ZNF711	V	Cupid	N/A	N/A
hsa-miR-520d-3p	AKTIP	V	Cupid	N/A	N/A
hsa-miR-520d-3p	BCL11A	V	Cupid	N/A	N/A
hsa-miR-520d-3p	CDV3	V	Cupid	N/A	N/A
hsa-miR-520d-3p	DCLK1	V	Cupid	N/A	N/A
hsa-miR-520d-3p	FNDC3B	V	Cupid	N/A	N/A
hsa-miR-520d-3p	FOXJ3	V	Cupid	N/A	N/A
hsa-miR-520d-3p	LATS2	V	Cupid	N/A	N/A
hsa-miR-520d-3p	LGR4	V	Cupid	N/A	N/A
hsa-miR-520d-3p	MBD2	V	Cupid	N/A	N/A
hsa-miR-520d-3p	MBNL1	V	Cupid	N/A	N/A
hsa-miR-520d-3p	NAA16	V	Cupid	N/A	N/A
hsa-miR-520d-3p	PURA	V	Cupid	N/A	N/A
hsa-miR-520d-3p	RCOR3	V	Cupid	N/A	N/A
hsa-miR-520d-3p	RECK	V	Cupid	N/A	N/A
hsa-miR-520d-3p	SAR1B	V	Cupid	N/A	N/A
hsa-miR-520d-3p	SERP1	V	Cupid	N/A	N/A
hsa-miR-520d-3p	SYNE2	V	Cupid	N/A	N/A
hsa-miR-520d-3p	YPEL2	V	Cupid	N/A	N/A
hsa-miR-520d-3p	ZDHHC17	V	Cupid	N/A	N/A
hsa-miR-520d-3p	ZZZ3	V	Cupid	N/A	N/A
hsa-miR-520d-3p	CDK19	V	Cupid	N/A	N/A
hsa-miR-520d-3p	ABRAXAS2	V	Cupid	N/A	N/A
hsa-miR-520d-3p	LCOR	V	Cupid	N/A	N/A
hsa-miR-520d-3p	NFIB	V	Cupid	N/A	N/A
hsa-miR-520d-3p	PCLO	V	Cupid	N/A	N/A
hsa-miR-520d-3p	TET2	V	Cupid	N/A	N/A
hsa-miR-520d-3p	ASH1L	V	Cupid	N/A	N/A
hsa-miR-520d-3p	FEM1C	V	Cupid	N/A	N/A
hsa-miR-520d-3p	KLHL15	V	Cupid	N/A	N/A
hsa-miR-520d-3p	KANSL1	V	Cupid	N/A	N/A
hsa-miR-520d-3p	KMT2A	V	Cupid	N/A	N/A
hsa-miR-520d-3p	MTMR4	V	Cupid	N/A	N/A
hsa-miR-520d-3p	MYT1L	V	Cupid	N/A	N/A
hsa-miR-520d-3p	RSBN1	V	Cupid	N/A	N/A
hsa-miR-520d-3p	TBL1XR1	V	Cupid	N/A	N/A
hsa-miR-520d-3p	FNDC3A	V	Cupid	N/A	N/A
hsa-miR-520d-3p	CELF2	V	Cupid	N/A	N/A
hsa-miR-520d-3p	HECTD2	V	Cupid	N/A	N/A
hsa-miR-520d-3p	ZFHX4	V	Cupid	N/A	N/A
hsa-miR-520d-3p	PLPPR4	V	Cupid	N/A	N/A
hsa-miR-520d-3p	PKN2	V	Cupid	N/A	N/A
hsa-miR-520d-3p	ATAD2B	V	Cupid	N/A	N/A
hsa-miR-520d-3p	EPS8	V	Cupid	N/A	N/A
hsa-miR-520d-3p	MYBL1	V	Cupid	N/A	N/A
hsa-miR-520d-3p	PAPOLA	V	Cupid	N/A	N/A
hsa-miR-520d-3p	CRIM1	V	Cupid	N/A	N/A
hsa-miR-520d-3p	TM9SF3	V	Cupid	N/A	N/A
hsa-miR-520d-3p	ZBTB18	V	Cupid	N/A	N/A
hsa-miR-520d-3p	KIF5B	V	Cupid	N/A	N/A
hsa-miR-520d-3p	NRCAM	V	Cupid	N/A	N/A
hsa-miR-520d-3p	ZBTB5	V	Cupid	N/A	N/A
hsa-miR-520d-3p	SERF1A	V	DIANA	N/A	N/A
hsa-miR-520d-3p	LCOR	V	DIANA	N/A	N/A
hsa-miR-520d-3p	RAB22A	V	DIANA	N/A	N/A
hsa-miR-520d-3p	SERF1B	V	DIANA	N/A	N/A
hsa-miR-520d-3p	EDNRB	V	DIANA	N/A	N/A
hsa-miR-520d-3p	UBE2B	V	DIANA	N/A	N/A
hsa-miR-520d-3p	AAK1	V	ElMMo3	N/A	N/A
hsa-miR-520d-3p	PHC3	V	ElMMo3	N/A	N/A
hsa-miR-520d-3p	PPP2R2A	V	ElMMo3	N/A	N/A
hsa-miR-520d-3p	PRRX1	V	ElMMo3	N/A	N/A
hsa-miR-520d-3p	PURB	V	ElMMo3	N/A	N/A
hsa-miR-520d-3p	RAB22A	V	ElMMo3	N/A	N/A
hsa-miR-520d-3p	RPS6KA3	V	ElMMo3	N/A	N/A
hsa-miR-520d-3p	RSBN1	V	ElMMo3	N/A	N/A
hsa-miR-520d-3p	SERTAD2	V	ElMMo3	N/A	N/A
hsa-miR-520d-3p	SOS1	V	ElMMo3	N/A	N/A
hsa-miR-520d-3p	SS18L1	V	ElMMo3	N/A	N/A
hsa-miR-520d-3p	TARDBP	V	ElMMo3	N/A	N/A
hsa-miR-520d-3p	TET2	V	ElMMo3	N/A	N/A
hsa-miR-520d-3p	TMCC1	V	ElMMo3	N/A	N/A
hsa-miR-520d-3p	TNRC6B	V	ElMMo3	N/A	N/A
hsa-miR-520d-3p	ABHD2	V	ElMMo3	N/A	N/A
hsa-miR-520d-3p	TP53INP1	V	ElMMo3	N/A	N/A
hsa-miR-520d-3p	UBE2B	V	ElMMo3	N/A	N/A
hsa-miR-520d-3p	USP24	V	ElMMo3	N/A	N/A
hsa-miR-520d-3p	WDR26	V	ElMMo3	N/A	N/A
hsa-miR-520d-3p	YPEL2	V	ElMMo3	N/A	N/A
hsa-miR-520d-3p	ZC3H12C	V	ElMMo3	N/A	N/A
hsa-miR-520d-3p	ZNF148	V	ElMMo3	N/A	N/A
hsa-miR-520d-3p	ZNF800	V	ElMMo3	N/A	N/A
hsa-miR-520d-3p	AKTIP	V	ElMMo3	N/A	N/A
hsa-miR-520d-3p	ANK2	V	ElMMo3	N/A	N/A
hsa-miR-520d-3p	ATXN1	V	ElMMo3	N/A	N/A
hsa-miR-520d-3p	BCL11B	V	ElMMo3	N/A	N/A
hsa-miR-520d-3p	CELF2	V	ElMMo3	N/A	N/A
hsa-miR-520d-3p	CHD9	V	ElMMo3	N/A	N/A
hsa-miR-520d-3p	CREB1	V	ElMMo3	N/A	N/A
hsa-miR-520d-3p	CREB5	V	ElMMo3	N/A	N/A
hsa-miR-520d-3p	CREBRF	V	ElMMo3	N/A	N/A
hsa-miR-520d-3p	CSRNP3	V	ElMMo3	N/A	N/A
hsa-miR-520d-3p	DYNC1LI2	V	ElMMo3	N/A	N/A
hsa-miR-520d-3p	EDNRB	V	ElMMo3	N/A	N/A
hsa-miR-520d-3p	EMSY	V	ElMMo3	N/A	N/A
hsa-miR-520d-3p	ETV1	V	ElMMo3	N/A	N/A
hsa-miR-520d-3p	FBXW11	V	ElMMo3	N/A	N/A
hsa-miR-520d-3p	FNBP1L	V	ElMMo3	N/A	N/A
hsa-miR-520d-3p	FNDC3A	V	ElMMo3	N/A	N/A
hsa-miR-520d-3p	FRS2	V	ElMMo3	N/A	N/A
hsa-miR-520d-3p	IGF2BP1	V	ElMMo3	N/A	N/A
hsa-miR-520d-3p	KLF9	V	ElMMo3	N/A	N/A
hsa-miR-520d-3p	KLHL28	V	ElMMo3	N/A	N/A
hsa-miR-520d-3p	KMT2A	V	ElMMo3	N/A	N/A
hsa-miR-520d-3p	KMT5B	V	ElMMo3	N/A	N/A
hsa-miR-520d-3p	LATS2	V	ElMMo3	N/A	N/A
hsa-miR-520d-3p	LCOR	V	ElMMo3	N/A	N/A
hsa-miR-520d-3p	LIMA1	V	ElMMo3	N/A	N/A
hsa-miR-520d-3p	MYT1L	V	ElMMo3	N/A	N/A
hsa-miR-520d-3p	NEDD4L	V	ElMMo3	N/A	N/A
hsa-miR-520d-3p	NFIB	V	ElMMo3	N/A	N/A
hsa-miR-520d-3p	OXR1	V	ElMMo3	N/A	N/A
hsa-miR-520d-3p	PAPOLA	V	ElMMo3	N/A	N/A
hsa-miR-520d-3p	DDHD1	V	ElMMo3	N/A	N/A
hsa-miR-520d-3p	MAT2B	V	ElMMo3	N/A	N/A
hsa-miR-520d-3p	PHIP	V	ElMMo3	N/A	N/A
hsa-miR-520d-3p	QKI	V	ElMMo3	N/A	N/A
hsa-miR-520d-3p	PCGF5	V	ElMMo3	N/A	N/A
hsa-miR-520d-3p	ASH1L	V	ElMMo3	N/A	N/A
hsa-miR-520d-3p	SPRED1	V	ElMMo3	N/A	N/A
hsa-miR-520d-3p	INO80D	V	ElMMo3	N/A	N/A
hsa-miR-520d-3p	CCSER2	V	ElMMo3	N/A	N/A
hsa-miR-520d-3p	HMGA2	V	ElMMo3	N/A	N/A
hsa-miR-520d-3p	SERP1	V	ElMMo3	N/A	N/A
hsa-miR-520d-3p	GOSR1	V	ElMMo3	N/A	N/A
hsa-miR-520d-3p	RLIM	V	ElMMo3	N/A	N/A
hsa-miR-520d-3p	SAR1B	V	ElMMo3	N/A	N/A
hsa-miR-520d-3p	FZD3	V	ElMMo3	N/A	N/A
hsa-miR-520d-3p	CCND2	V	ElMMo3	N/A	N/A
hsa-miR-520d-3p	FEM1C	V	ElMMo3	N/A	N/A
hsa-miR-520d-3p	HLF	V	ElMMo3	N/A	N/A
hsa-miR-520d-3p	KAT2B	V	ElMMo3	N/A	N/A
hsa-miR-520d-3p	NTN4	V	ElMMo3	N/A	N/A
hsa-miR-520d-3p	SUCO	V	ElMMo3	N/A	N/A
hsa-miR-520d-3p	TLE4	V	ElMMo3	N/A	N/A
hsa-miR-520d-3p	YTHDF3	V	ElMMo3	N/A	N/A
hsa-miR-520d-3p	PCYT1B	V	ElMMo3	N/A	N/A
hsa-miR-520d-3p	PURA	V	ElMMo3	N/A	N/A
hsa-miR-520d-3p	SMAD5	V	ElMMo3	N/A	N/A
hsa-miR-520d-3p	DAZAP2	V	ElMMo3	N/A	N/A
hsa-miR-520d-3p	BCL11A	V	ElMMo3	N/A	N/A
hsa-miR-520d-3p	CDK19	V	ElMMo3	N/A	N/A
hsa-miR-520d-3p	FBXO11	V	ElMMo3	N/A	N/A
hsa-miR-520d-3p	HIC2	V	ElMMo3	N/A	N/A
hsa-miR-520d-3p	LCORL	V	ElMMo3	N/A	N/A
hsa-miR-520d-3p	SMAD2	V	ElMMo3	N/A	N/A
hsa-miR-520d-3p	TMEM260	V	ElMMo3	N/A	N/A
hsa-miR-520d-3p	TOX	V	ElMMo3	N/A	N/A
hsa-miR-520d-3p	USP42	V	ElMMo3	N/A	N/A
hsa-miR-520d-3p	MAPRE1	V	ElMMo3	N/A	N/A
hsa-miR-520d-3p	NPAT	V	ElMMo3	N/A	N/A
hsa-miR-520d-3p	PHTF2	V	ElMMo3	N/A	N/A
hsa-miR-520d-3p	PTEN	V	ElMMo3	N/A	N/A
hsa-miR-520d-3p	RBMS1	V	ElMMo3	N/A	N/A
hsa-miR-520d-3p	SOCS6	V	ElMMo3	N/A	N/A
hsa-miR-520d-3p	SOX4	V	ElMMo3	N/A	N/A
hsa-miR-520d-3p	STK38	V	ElMMo3	N/A	N/A
hsa-miR-520d-3p	TNRC6A	V	ElMMo3	N/A	N/A
hsa-miR-520d-3p	TSG101	V	ElMMo3	N/A	N/A
hsa-miR-520d-3p	WDFY3	V	ElMMo3	N/A	N/A
hsa-miR-520d-3p	ZBTB18	V	ElMMo3	N/A	N/A
hsa-miR-520d-3p	U2SURP	V	ElMMo3	N/A	N/A
hsa-miR-520d-3p	ACSL4	V	ElMMo3	N/A	N/A
hsa-miR-520d-3p	ANKIB1	V	ElMMo3	N/A	N/A
hsa-miR-520d-3p	CCNT2	V	ElMMo3	N/A	N/A
hsa-miR-520d-3p	DDX5	V	ElMMo3	N/A	N/A
hsa-miR-520d-3p	DYRK1A	V	ElMMo3	N/A	N/A
hsa-miR-520d-3p	ELK3	V	ElMMo3	N/A	N/A
hsa-miR-520d-3p	PSD3	V	ElMMo3	N/A	N/A
hsa-miR-520d-3p	CRK	V	ElMMo3	N/A	N/A
hsa-miR-520d-3p	KLHL2	V	ElMMo3	N/A	N/A
hsa-miR-520d-3p	RND3	V	ElMMo3	N/A	N/A
hsa-miR-520d-3p	ZNF264	V	ElMMo3	N/A	N/A
hsa-miR-520d-3p	DCUN1D5	V	ElMMo3	N/A	N/A
hsa-miR-520d-3p	MKL2	V	ElMMo3	N/A	N/A
hsa-miR-520d-3p	BNIP3L	V	ElMMo3	N/A	N/A
hsa-miR-520d-3p	ZRANB1	V	ElMMo3	N/A	N/A
hsa-miR-520d-3p	PGM2L1	V	ElMMo3	N/A	N/A
hsa-miR-520d-3p	PKN2	V	ElMMo3	N/A	N/A
hsa-miR-520d-3p	CRIM1	V	ElMMo3	N/A	N/A
hsa-miR-520d-3p	PTPRT	V	ElMMo3	N/A	N/A
hsa-miR-520d-3p	TMEM50B	V	ElMMo3	N/A	N/A
hsa-miR-520d-3p	MXI1	V	ElMMo3	N/A	N/A
hsa-miR-520d-3p	SLC17A7	V	ElMMo3	N/A	N/A
hsa-miR-520d-3p	LPGAT1	V	ElMMo3	N/A	N/A
hsa-miR-520d-3p	PAFAH1B1	V	ElMMo3	N/A	N/A
hsa-miR-520d-3p	ECT2	V	ElMMo3	N/A	N/A
hsa-miR-520d-3p	LUC7L2	V	ElMMo3	N/A	N/A
hsa-miR-520d-3p	MBNL2	V	ElMMo3	N/A	N/A
hsa-miR-520d-3p	PITPNB	V	ElMMo3	N/A	N/A
hsa-miR-520d-3p	TMEM170B	V	ElMMo3	N/A	N/A
hsa-miR-520d-3p	ZBTB11	V	ElMMo3	N/A	N/A
hsa-miR-520d-3p	FBXO21	V	ElMMo3	N/A	N/A
hsa-miR-520d-3p	FOXJ3	V	ElMMo3	N/A	N/A
hsa-miR-520d-3p	KMT2B	V	ElMMo3	N/A	N/A
hsa-miR-520d-3p	NFAT5	V	ElMMo3	N/A	N/A
hsa-miR-520d-3p	PLCB1	V	ElMMo3	N/A	N/A
hsa-miR-520d-3p	RYBP	V	ElMMo3	N/A	N/A
hsa-miR-520d-3p	TOPORS	V	ElMMo3	N/A	N/A
hsa-miR-520d-3p	ARL4C	V	ElMMo3	N/A	N/A
hsa-miR-520d-3p	CEP170	V	ElMMo3	N/A	N/A
hsa-miR-520d-3p	SLC4A4	V	ElMMo3	N/A	N/A
hsa-miR-520d-3p	SRPK2	V	ElMMo3	N/A	N/A
hsa-miR-520d-3p	UXS1	V	ElMMo3	N/A	N/A
hsa-miR-520d-3p	ZFX	V	ElMMo3	N/A	N/A
hsa-miR-520d-3p	NAA16	V	ElMMo3	N/A	N/A
hsa-miR-520d-3p	CPEB3	V	ElMMo3	N/A	N/A
hsa-miR-520d-3p	MID1	V	ElMMo3	N/A	N/A
hsa-miR-520d-3p	SYNE1	V	ElMMo3	N/A	N/A
hsa-miR-520d-3p	ASAP1	V	ElMMo3	N/A	N/A
hsa-miR-520d-3p	PPP1R15B	V	ElMMo3	N/A	N/A
hsa-miR-520d-3p	TRIM37	V	ElMMo3	N/A	N/A
hsa-miR-520d-3p	RABGAP1	V	ElMMo3	N/A	N/A
hsa-miR-520d-3p	DPYSL2	V	ElMMo3	N/A	N/A
hsa-miR-520d-3p	MGEA5	V	ElMMo3	N/A	N/A
hsa-miR-520d-3p	MARCH5	V	ElMMo3	N/A	N/A
hsa-miR-520d-3p	ANKRD12	V	ElMMo3	N/A	N/A
hsa-miR-520d-3p	LPP	V	ElMMo3	N/A	N/A
hsa-miR-520d-3p	SH3TC2	V	ElMMo3	N/A	N/A
hsa-miR-520d-3p	GJA1	V	ElMMo3	N/A	N/A
hsa-miR-520d-3p	PCNP	V	ElMMo3	N/A	N/A
hsa-miR-520d-3p	SYNCRIP	V	ElMMo3	N/A	N/A
hsa-miR-520d-3p	TAOK3	V	ElMMo3	N/A	N/A
hsa-miR-520d-3p	MED13L	V	ElMMo3	N/A	N/A
hsa-miR-520d-3p	WDR82	V	ElMMo3	N/A	N/A
hsa-miR-520d-3p	MKLN1	V	ElMMo3	N/A	N/A
hsa-miR-520d-3p	CUL3	V	ElMMo3	N/A	N/A
hsa-miR-520d-3p	PIKFYVE	V	ElMMo3	N/A	N/A
hsa-miR-520d-3p	FAM129A	V	ElMMo3	N/A	N/A
hsa-miR-520d-3p	SLC5A3	V	ElMMo3	N/A	N/A
hsa-miR-520d-3p	CCDC6	V	ElMMo3	N/A	N/A
hsa-miR-520d-3p	HP1BP3	V	MAMI	N/A	N/A
hsa-miR-520d-3p	RAB7A	V	MAMI	N/A	N/A
hsa-miR-520d-3p	SMAD2	V	MAMI	N/A	N/A
hsa-miR-520d-3p	UBE2B	V	MAMI	N/A	N/A
hsa-miR-520d-3p	USP24	V	MAMI	N/A	N/A
hsa-miR-520d-3p	SRSF10	V	MAMI	N/A	N/A
hsa-miR-520d-3p	MAPK9	V	MAMI	N/A	N/A
hsa-miR-520d-3p	PAPOLA	V	MAMI	N/A	N/A
hsa-miR-520d-3p	RAB22A	V	MAMI	N/A	N/A
hsa-miR-520d-3p	SAR1B	V	MAMI	N/A	N/A
hsa-miR-520d-3p	TARDBP	V	MAMI	N/A	N/A
hsa-miR-520d-3p	TOB2	V	MAMI	N/A	N/A
hsa-miR-520d-3p	UBE2B	V	MirTar	N/A	N/A
hsa-miR-520d-3p	DDHD1	V	MirTar	N/A	N/A
hsa-miR-520d-3p	SH3TC2	V	MirTar	N/A	N/A
hsa-miR-520d-3p	CPD	V	MultiMiTar	N/A	N/A
hsa-miR-520d-3p	CPNE3	V	MultiMiTar	N/A	N/A
hsa-miR-520d-3p	CREB5	V	MultiMiTar	N/A	N/A
hsa-miR-520d-3p	CREBRF	V	MultiMiTar	N/A	N/A
hsa-miR-520d-3p	DESI2	V	MultiMiTar	N/A	N/A
hsa-miR-520d-3p	TBL1XR1	V	MultiMiTar	N/A	N/A
hsa-miR-520d-3p	TMF1	V	MultiMiTar	N/A	N/A
hsa-miR-520d-3p	TP53INP1	V	MultiMiTar	N/A	N/A
hsa-miR-520d-3p	TRIM2	V	MultiMiTar	N/A	N/A
hsa-miR-520d-3p	ACVR2B	V	MultiMiTar	N/A	N/A
hsa-miR-520d-3p	ARAP2	V	MultiMiTar	N/A	N/A
hsa-miR-520d-3p	ATXN1	V	MultiMiTar	N/A	N/A
hsa-miR-520d-3p	BACH1	V	MultiMiTar	N/A	N/A
hsa-miR-520d-3p	BACH2	V	MultiMiTar	N/A	N/A
hsa-miR-520d-3p	BCL11B	V	MultiMiTar	N/A	N/A
hsa-miR-520d-3p	VAPA	V	MultiMiTar	N/A	N/A
hsa-miR-520d-3p	VEZF1	V	MultiMiTar	N/A	N/A
hsa-miR-520d-3p	WNT5A	V	MultiMiTar	N/A	N/A
hsa-miR-520d-3p	ZNF148	V	MultiMiTar	N/A	N/A
hsa-miR-520d-3p	BRWD1	V	MultiMiTar	N/A	N/A
hsa-miR-520d-3p	CDK19	V	MultiMiTar	N/A	N/A
hsa-miR-520d-3p	CELF2	V	MultiMiTar	N/A	N/A
hsa-miR-520d-3p	DNAJC27	V	MultiMiTar	N/A	N/A
hsa-miR-520d-3p	ETV1	V	MultiMiTar	N/A	N/A
hsa-miR-520d-3p	FEM1C	V	MultiMiTar	N/A	N/A
hsa-miR-520d-3p	FRS2	V	MultiMiTar	N/A	N/A
hsa-miR-520d-3p	GPR85	V	MultiMiTar	N/A	N/A
hsa-miR-520d-3p	KDM7A	V	MultiMiTar	N/A	N/A
hsa-miR-520d-3p	LIN7C	V	MultiMiTar	N/A	N/A
hsa-miR-520d-3p	LNPK	V	MultiMiTar	N/A	N/A
hsa-miR-520d-3p	MKL2	V	MultiMiTar	N/A	N/A
hsa-miR-520d-3p	MON2	V	MultiMiTar	N/A	N/A
hsa-miR-520d-3p	MTMR4	V	MultiMiTar	N/A	N/A
hsa-miR-520d-3p	NFAT5	V	MultiMiTar	N/A	N/A
hsa-miR-520d-3p	NFIB	V	MultiMiTar	N/A	N/A
hsa-miR-520d-3p	PCGF5	V	MultiMiTar	N/A	N/A
hsa-miR-520d-3p	PGM2L1	V	MultiMiTar	N/A	N/A
hsa-miR-520d-3p	PHC3	V	MultiMiTar	N/A	N/A
hsa-miR-520d-3p	PKN2	V	MultiMiTar	N/A	N/A
hsa-miR-520d-3p	PPP3CA	V	MultiMiTar	N/A	N/A
hsa-miR-520d-3p	PSD3	V	MultiMiTar	N/A	N/A
hsa-miR-520d-3p	PTBP3	V	MultiMiTar	N/A	N/A
hsa-miR-520d-3p	QKI	V	MultiMiTar	N/A	N/A
hsa-miR-520d-3p	RAB14	V	MultiMiTar	N/A	N/A
hsa-miR-520d-3p	AKAP11	V	MultiMiTar	N/A	N/A
hsa-miR-520d-3p	RND3	V	MultiMiTar	N/A	N/A
hsa-miR-520d-3p	RPS6KA3	V	MultiMiTar	N/A	N/A
hsa-miR-520d-3p	RTKN2	V	MultiMiTar	N/A	N/A
hsa-miR-520d-3p	SLC25A36	V	MultiMiTar	N/A	N/A
hsa-miR-520d-3p	SLC7A11	V	MultiMiTar	N/A	N/A
hsa-miR-520d-3p	SMAD2	V	MultiMiTar	N/A	N/A
hsa-miR-520d-3p	PTPRT	V	MultiMiTar	N/A	N/A
hsa-miR-520d-3p	ZDHHC17	V	MultiMiTar	N/A	N/A
hsa-miR-520d-3p	SMAD5	V	MultiMiTar	N/A	N/A
hsa-miR-520d-3p	ELL2	V	MultiMiTar	N/A	N/A
hsa-miR-520d-3p	PURB	V	MultiMiTar	N/A	N/A
hsa-miR-520d-3p	ONECUT2	V	MultiMiTar	N/A	N/A
hsa-miR-520d-3p	CBFB	V	MultiMiTar	N/A	N/A
hsa-miR-520d-3p	GJC1	V	MultiMiTar	N/A	N/A
hsa-miR-520d-3p	GPR180	V	MultiMiTar	N/A	N/A
hsa-miR-520d-3p	DICER1	V	MultiMiTar	N/A	N/A
hsa-miR-520d-3p	KLHL28	V	MultiMiTar	N/A	N/A
hsa-miR-520d-3p	LPGAT1	V	MultiMiTar	N/A	N/A
hsa-miR-520d-3p	LARP4B	V	MultiMiTar	N/A	N/A
hsa-miR-520d-3p	THRB	V	MultiMiTar	N/A	N/A
hsa-miR-520d-3p	S100PBP	V	MultiMiTar	N/A	N/A
hsa-miR-520d-3p	PCYT1B	V	MultiMiTar	N/A	N/A
hsa-miR-520d-3p	CAPRIN1	V	MultiMiTar	N/A	N/A
hsa-miR-520d-3p	CRIM1	V	MultiMiTar	N/A	N/A
hsa-miR-520d-3p	PRDM2	V	MultiMiTar	N/A	N/A
hsa-miR-520d-3p	CPSF6	V	MultiMiTar	N/A	N/A
hsa-miR-520d-3p	TMCC1	V	MultiMiTar	N/A	N/A
hsa-miR-520d-3p	ZBTB18	V	MultiMiTar	N/A	N/A
hsa-miR-520d-3p	MGEA5	V	MultiMiTar	N/A	N/A
hsa-miR-520d-3p	YPEL2	V	MultiMiTar	N/A	N/A
hsa-miR-520d-3p	PLCB1	V	MultiMiTar	N/A	N/A
hsa-miR-520d-3p	PEG10	V	MultiMiTar	N/A	N/A
hsa-miR-520d-3p	ANKRD12	V	MultiMiTar	N/A	N/A
hsa-miR-520d-3p	KRAS	V	MultiMiTar	N/A	N/A
hsa-miR-520d-3p	APPBP2	V	MultiMiTar	N/A	N/A
hsa-miR-520d-3p	CUL3	V	MultiMiTar	N/A	N/A
hsa-miR-520d-3p	YAP1	V	MultiMiTar	N/A	N/A
hsa-miR-520d-3p	CERS6	V	MultiMiTar	N/A	N/A
hsa-miR-520d-3p	ZBTB5	V	MultiMiTar	N/A	N/A
hsa-miR-520d-3p	AMMECR1	V	MultiMiTar	N/A	N/A
hsa-miR-520d-3p	HNRNPA3	V	MultiMiTar	N/A	N/A
hsa-miR-520d-3p	DIXDC1	V	MultiMiTar	N/A	N/A
hsa-miR-520d-3p	TRAM1	V	MultiMiTar	N/A	N/A
hsa-miR-520d-3p	HMGB3	V	MultiMiTar	N/A	N/A
hsa-miR-520d-3p	ZBTB11	V	MultiMiTar	N/A	N/A
hsa-miR-520d-3p	ZPLD1	V	MultiMiTar	N/A	N/A
hsa-miR-520d-3p	ANK2	V	MultiMiTar	N/A	N/A
hsa-miR-520d-3p	DTNA	V	MultiMiTar	N/A	N/A
hsa-miR-520d-3p	MDFIC	V	MultiMiTar	N/A	N/A
hsa-miR-520d-3p	ERBB4	V	MultiMiTar	N/A	N/A
hsa-miR-520d-3p	NSD2	V	MultiMiTar	N/A	N/A
hsa-miR-520d-3p	SERTAD2	V	MultiMiTar	N/A	N/A
hsa-miR-520d-3p	AKAP2	V	MultiMiTar	N/A	N/A
hsa-miR-520d-3p	AFF3	V	MultiMiTar	N/A	N/A
hsa-miR-520d-3p	SPIN1	V	MultiMiTar	N/A	N/A
hsa-miR-520d-3p	BCL11A	V	MultiMiTar	N/A	N/A
hsa-miR-520d-3p	FKBP5	V	MultiMiTar	N/A	N/A
hsa-miR-520d-3p	WAPL	V	MultiMiTar	N/A	N/A
hsa-miR-520d-3p	GOLGA8B	V	MultiMiTar	N/A	N/A
hsa-miR-520d-3p	DCUN1D4	V	MultiMiTar	N/A	N/A
hsa-miR-520d-3p	CD47	V	MultiMiTar	N/A	N/A
hsa-miR-520d-3p	PIK3R1	V	MultiMiTar	N/A	N/A
hsa-miR-520d-3p	GOSR1	V	MultiMiTar	N/A	N/A
hsa-miR-520d-3p	RIT1	V	MultiMiTar	N/A	N/A
hsa-miR-520d-3p	MBNL2	V	MultiMiTar	N/A	N/A
hsa-miR-520d-3p	SOX11	V	MultiMiTar	N/A	N/A
hsa-miR-520d-3p	ZFHX3	V	MultiMiTar	N/A	N/A
hsa-miR-520d-3p	CAMSAP2	V	MultiMiTar	N/A	N/A
hsa-miR-520d-3p	THBS1	V	MultiMiTar	N/A	N/A
hsa-miR-520d-3p	FGD6	V	MultiMiTar	N/A	N/A
hsa-miR-520d-3p	NFYB	V	MultiMiTar	N/A	N/A
hsa-miR-520d-3p	CNN3	V	MultiMiTar	N/A	N/A
hsa-miR-520d-3p	ZRANB1	V	MultiMiTar	N/A	N/A
hsa-miR-520d-3p	DYNC1LI2	V	MultiMiTar	N/A	N/A
hsa-miR-520d-3p	FBXW11	V	MultiMiTar	N/A	N/A
hsa-miR-520d-3p	ZNF518A	V	MultiMiTar	N/A	N/A
hsa-miR-520d-3p	PTPRE	V	MultiMiTar	N/A	N/A
hsa-miR-520d-3p	FNDC3B	V	MultiMiTar	N/A	N/A
hsa-miR-520d-3p	SOCS5	V	MultiMiTar	N/A	N/A
hsa-miR-520d-3p	ITPRIPL2	V	MultiMiTar	N/A	N/A
hsa-miR-520d-3p	KMT2A	V	MultiMiTar	N/A	N/A
hsa-miR-520d-3p	ZFHX4	V	MultiMiTar	N/A	N/A
hsa-miR-520d-3p	FNBP1L	V	MultiMiTar	N/A	N/A
hsa-miR-520d-3p	CCND2	V	MultiMiTar	N/A	N/A
hsa-miR-520d-3p	MXI1	V	MultiMiTar	N/A	N/A
hsa-miR-520d-3p	CLTC	V	MultiMiTar	N/A	N/A
hsa-miR-520d-3p	CCDC6	V	MultiMiTar	N/A	N/A
hsa-miR-520d-3p	EDNRB	V	MultiMiTar	N/A	N/A
hsa-miR-520d-3p	RCHY1	V	MultiMiTar	N/A	N/A
hsa-miR-520d-3p	GOLGA8A	V	MultiMiTar	N/A	N/A
hsa-miR-520d-3p	MED1	V	MultiMiTar	N/A	N/A
hsa-miR-520d-3p	KDM1B	V	MultiMiTar	N/A	N/A
hsa-miR-520d-3p	IGF2BP1	V	MultiMiTar	N/A	N/A
hsa-miR-520d-3p	PPP1CB	V	MultiMiTar	N/A	N/A
hsa-miR-520d-3p	ASAP1	V	MultiMiTar	N/A	N/A
hsa-miR-520d-3p	BNIP3L	V	MultiMiTar	N/A	N/A
hsa-miR-520d-3p	G3BP2	V	MultiMiTar	N/A	N/A
hsa-miR-520d-3p	TM9SF3	V	MultiMiTar	N/A	N/A
hsa-miR-520d-3p	TSNAX	V	MultiMiTar	N/A	N/A
hsa-miR-520d-3p	NRCAM	V	MultiMiTar	N/A	N/A
hsa-miR-520d-3p	ENAH	V	MultiMiTar	N/A	N/A
hsa-miR-520d-3p	PDS5A	V	MultiMiTar	N/A	N/A
hsa-miR-520d-3p	FOXN3	V	MultiMiTar	N/A	N/A
hsa-miR-520d-3p	TIMM17A	V	MultiMiTar	N/A	N/A
hsa-miR-520d-3p	RSBN1	V	MultiMiTar	N/A	N/A
hsa-miR-520d-3p	HLF	V	MultiMiTar	N/A	N/A
hsa-miR-520d-3p	RPS6KB1	V	MultiMiTar	N/A	N/A
hsa-miR-520d-3p	ZNF711	V	MultiMiTar	N/A	N/A
hsa-miR-520d-3p	ACVR2A	V	MultiMiTar	N/A	N/A
hsa-miR-520d-3p	ASH1L	V	MultiMiTar	N/A	N/A
hsa-miR-520d-3p	MBNL1	V	MultiMiTar	N/A	N/A
hsa-miR-520d-3p	ROCK2	V	MultiMiTar	N/A	N/A
hsa-miR-520d-3p	R3HDM1	V	MultiMiTar	N/A	N/A
hsa-miR-520d-3p	RAB22A	V	MultiMiTar	N/A	N/A
hsa-miR-520d-3p	ETF1	V	MultiMiTar	N/A	N/A
hsa-miR-520d-3p	ATRX	V	MultiMiTar	N/A	N/A
hsa-miR-520d-3p	ABHD2	V	MultiMiTar	N/A	N/A
hsa-miR-520d-3p	DAZAP2	V	MultiMiTar	N/A	N/A
hsa-miR-520d-3p	HECTD2	V	MultiMiTar	N/A	N/A
hsa-miR-520d-3p	TARDBP	V	MultiMiTar	N/A	N/A
hsa-miR-520d-3p	RYBP	V	MultiMiTar	N/A	N/A
hsa-miR-520d-3p	STAG1	V	MultiMiTar	N/A	N/A
hsa-miR-520d-3p	DDX3X	V	MultiMiTar	N/A	N/A
hsa-miR-520d-3p	NAB1	V	MultiMiTar	N/A	N/A
hsa-miR-520d-3p	HP1BP3	V	MultiMiTar	N/A	N/A
hsa-miR-520d-3p	KIAA0232	V	MultiMiTar	N/A	N/A
hsa-miR-520d-3p	PTBP2	V	MultiMiTar	N/A	N/A
hsa-miR-520d-3p	NR3C1	V	MultiMiTar	N/A	N/A
hsa-miR-520d-3p	ELK3	V	MultiMiTar	N/A	N/A
hsa-miR-520d-3p	UBE2J1	V	MultiMiTar	N/A	N/A
hsa-miR-520d-3p	PALLD	V	MultiMiTar	N/A	N/A
hsa-miR-520d-3p	BICRAL	V	MultiMiTar	N/A	N/A
hsa-miR-520d-3p	NEDD4L	V	MultiMiTar	N/A	N/A
hsa-miR-520d-3p	UBP1	V	MultiMiTar	N/A	N/A
hsa-miR-520d-3p	YTHDF3	V	MultiMiTar	N/A	N/A
hsa-miR-520d-3p	KLF9	V	MultiMiTar	N/A	N/A
hsa-miR-520d-3p	GNAI3	V	MultiMiTar	N/A	N/A
hsa-miR-520d-3p	E2F3	V	MultiMiTar	N/A	N/A
hsa-miR-520d-3p	PHTF2	V	MultiMiTar	N/A	N/A
hsa-miR-520d-3p	TMEM50B	V	MultiMiTar	N/A	N/A
hsa-miR-520d-3p	RCOR3	V	MultiMiTar	N/A	N/A
hsa-miR-520d-3p	SOX9	V	MultiMiTar	N/A	N/A
hsa-miR-520d-3p	SPRED1	V	MultiMiTar	N/A	N/A
hsa-miR-520d-3p	IL6ST	V	MultiMiTar	N/A	N/A
hsa-miR-520d-3p	PRRX1	V	MultiMiTar	N/A	N/A
hsa-miR-520d-3p	ZNF800	V	MultiMiTar	N/A	N/A
hsa-miR-520d-3p	ANKIB1	V	MultiMiTar	N/A	N/A
hsa-miR-520d-3p	SOCS6	V	MultiMiTar	N/A	N/A
hsa-miR-520d-3p	FBXO11	V	MultiMiTar	N/A	N/A
hsa-miR-520d-3p	LYST	V	MultiMiTar	N/A	N/A
hsa-miR-520d-3p	PIKFYVE	V	MultiMiTar	N/A	N/A
hsa-miR-520d-3p	THUMPD1	V	MultiMiTar	N/A	N/A
hsa-miR-520d-3p	PRDM8	V	MultiMiTar	N/A	N/A
hsa-miR-520d-3p	KCMF1	V	MultiMiTar	N/A	N/A
hsa-miR-520d-3p	STAG2	V	MultiMiTar	N/A	N/A
hsa-miR-520d-3p	KANSL1	V	MultiMiTar	N/A	N/A
hsa-miR-520d-3p	WNT16	V	MultiMiTar	N/A	N/A
hsa-miR-520d-3p	METAP1	V	MultiMiTar	N/A	N/A
hsa-miR-520d-3p	TRIM33	V	MultiMiTar	N/A	N/A
hsa-miR-520d-3p	LIMA1	V	MultiMiTar	N/A	N/A
hsa-miR-520d-3p	MED13	V	MultiMiTar	N/A	N/A
hsa-miR-520d-3p	AFF1	V	MultiMiTar	N/A	N/A
hsa-miR-520d-3p	PCNP	V	MultiMiTar	N/A	N/A
hsa-miR-520d-3p	PTPRG	V	MultiMiTar	N/A	N/A
hsa-miR-520d-3p	OXR1	V	MultiMiTar	N/A	N/A
hsa-miR-520d-3p	SRSF2	V	MultiMiTar	N/A	N/A
hsa-miR-520d-3p	BTBD1	V	MultiMiTar	N/A	N/A
hsa-miR-520d-3p	FNDC3A	V	MultiMiTar	N/A	N/A
hsa-miR-520d-3p	CDK8	V	MultiMiTar	N/A	N/A
hsa-miR-520d-3p	CD164	V	MultiMiTar	N/A	N/A
hsa-miR-520d-3p	ARL4C	V	MultiMiTar	N/A	N/A
hsa-miR-520d-3p	FOXJ3	V	MultiMiTar	N/A	N/A
hsa-miR-520d-3p	DPYD	V	MultiMiTar	N/A	N/A
hsa-miR-520d-3p	AKTIP	V	MultiMiTar	N/A	N/A
hsa-miR-520d-3p	ASXL2	V	MultiMiTar	N/A	N/A
hsa-miR-520d-3p	TPD52	V	MultiMiTar	N/A	N/A
hsa-miR-520d-3p	CDV3	V	MultiMiTar	N/A	N/A
hsa-miR-520d-3p	PAPOLA	V	MultiMiTar	N/A	N/A
hsa-miR-520d-3p	AZIN1	V	MultiMiTar	N/A	N/A
hsa-miR-520d-3p	WDR47	V	MultiMiTar	N/A	N/A
hsa-miR-520d-3p	SERBP1	V	MultiMiTar	N/A	N/A
hsa-miR-520d-3p	LUC7L2	V	MultiMiTar	N/A	N/A
hsa-miR-520d-3p	NCOA1	V	MultiMiTar	N/A	N/A
hsa-miR-520d-3p	ETV5	V	MultiMiTar	N/A	N/A
hsa-miR-520d-3p	SET	V	MultiMiTar	N/A	N/A
hsa-miR-520d-3p	PTEN	V	MultiMiTar	N/A	N/A
hsa-miR-520d-3p	FAM13A	V	MultiMiTar	N/A	N/A
hsa-miR-520d-3p	CCSER2	V	MultiMiTar	N/A	N/A
hsa-miR-520d-3p	CEP170	V	MultiMiTar	N/A	N/A
hsa-miR-520d-3p	SS18L1	V	MultiMiTar	N/A	N/A
hsa-miR-520d-3p	LBR	V	MultiMiTar	N/A	N/A
hsa-miR-520d-3p	PAFAH1B1	V	MultiMiTar	N/A	N/A
hsa-miR-520d-3p	RNF138	V	MultiMiTar	N/A	N/A
hsa-miR-520d-3p	MSMO1	V	MultiMiTar	N/A	N/A
hsa-miR-520d-3p	CSGALNACT1	V	MultiMiTar	N/A	N/A
hsa-miR-520d-3p	PPFIA1	V	MultiMiTar	N/A	N/A
hsa-miR-520d-3p	TMEM168	V	MultiMiTar	N/A	N/A
hsa-miR-520d-3p	WDR26	V	MultiMiTar	N/A	N/A
hsa-miR-520d-3p	PPTC7	V	MultiMiTar	N/A	N/A
hsa-miR-520d-3p	EMSY	V	MultiMiTar	N/A	N/A
hsa-miR-520d-3p	TNRC6A	V	MultiMiTar	N/A	N/A
hsa-miR-520d-3p	FBXL3	V	MultiMiTar	N/A	N/A
hsa-miR-520d-3p	HSPA13	V	MultiMiTar	N/A	N/A
hsa-miR-520d-3p	ECT2	V	MultiMiTar	N/A	N/A
hsa-miR-520d-3p	TOPORS	V	MultiMiTar	N/A	N/A
hsa-miR-520d-3p	RECK	V	MultiMiTar	N/A	N/A
hsa-miR-520d-3p	FZD3	V	MultiMiTar	N/A	N/A
hsa-miR-520d-3p	GAS2	V	MultiMiTar	N/A	N/A
hsa-miR-520d-3p	TRIM37	V	MultiMiTar	N/A	N/A
hsa-miR-520d-3p	WDR82	V	MultiMiTar	N/A	N/A
hsa-miR-520d-3p	DIS3	V	MultiMiTar	N/A	N/A
hsa-miR-520d-3p	KDM5B	V	MultiMiTar	N/A	N/A
hsa-miR-520d-3p	ATP6V1C1	V	MultiMiTar	N/A	N/A
hsa-miR-520d-3p	FAM81A	V	MultiMiTar	N/A	N/A
hsa-miR-520d-3p	WWP1	V	MultiMiTar	N/A	N/A
hsa-miR-520d-3p	PHF20	V	MultiMiTar	N/A	N/A
hsa-miR-520d-3p	CAV1	V	MultiMiTar	N/A	N/A
hsa-miR-520d-3p	LCOR	V	MultiMiTar	N/A	N/A
hsa-miR-520d-3p	SLC4A4	V	MultiMiTar	N/A	N/A
hsa-miR-520d-3p	ANKRD46	V	MultiMiTar	N/A	N/A
hsa-miR-520d-3p	ZNF800	V	PACCMIT	N/A	N/A
hsa-miR-520d-3p	DDHD1	V	PACCMIT	N/A	N/A
hsa-miR-520d-3p	LATS2	V	PACCMIT	N/A	N/A
hsa-miR-520d-3p	APC	V	TargetRank	N/A	N/A
hsa-miR-520d-3p	DPYSL2	V	TargetRank	N/A	N/A
hsa-miR-520d-3p	MYT1L	V	TargetRank	N/A	N/A
hsa-miR-520d-3p	MYBL1	V	TargetRank	N/A	N/A
hsa-miR-520d-3p	C2orf88	V	TargetRank	N/A	N/A
hsa-miR-520d-3p	MBNL1	V	TargetRank	N/A	N/A
hsa-miR-520d-3p	TIMM17A	V	TargetRank	N/A	N/A
hsa-miR-520d-3p	RSBN1	V	TargetRank	N/A	N/A
hsa-miR-520d-3p	DYNC1LI2	V	TargetRank	N/A	N/A
hsa-miR-520d-3p	CHD9	V	TargetRank	N/A	N/A
hsa-miR-520d-3p	AKAP2	V	TargetRank	N/A	N/A
hsa-miR-520d-3p	RND3	V	TargetRank	N/A	N/A
hsa-miR-520d-3p	RABGAP1	V	TargetRank	N/A	N/A
hsa-miR-520d-3p	UBE2J1	V	TargetRank	N/A	N/A
hsa-miR-520d-3p	FAM3C	V	TargetRank	N/A	N/A
hsa-miR-520d-3p	TRUB1	V	TargetRank	N/A	N/A
hsa-miR-520d-3p	ETV1	V	TargetRank	N/A	N/A
hsa-miR-520d-3p	LNPK	V	TargetRank	N/A	N/A
hsa-miR-520d-3p	ZRANB1	V	TargetRank	N/A	N/A
hsa-miR-520d-3p	FNDC3A	V	TargetRank	N/A	N/A
hsa-miR-520d-3p	YPEL2	V	TargetRank	N/A	N/A
hsa-miR-520d-3p	MKL2	V	TargetRank	N/A	N/A
hsa-miR-520d-3p	PTAR1	V	TargetRank	N/A	N/A
hsa-miR-520d-3p	CELF2	V	TargetRank	N/A	N/A
hsa-miR-520d-3p	PHC3	V	TargetRank	N/A	N/A
hsa-miR-520d-3p	PRDM8	V	TargetRank	N/A	N/A
hsa-miR-520d-3p	BCL11A	V	TargetRank	N/A	N/A
hsa-miR-520d-3p	BCL11B	V	TargetRank	N/A	N/A
hsa-miR-520d-3p	SYNE2	V	TargetRank	N/A	N/A
hsa-miR-520d-3p	CDV3	V	TargetRank	N/A	N/A
hsa-miR-520d-3p	ECT2	V	TargetRank	N/A	N/A
hsa-miR-520d-3p	FBXO11	V	TargetRank	N/A	N/A
hsa-miR-520d-3p	INO80D	V	TargetRank	N/A	N/A
hsa-miR-520d-3p	DNAJC27	V	TargetRank	N/A	N/A
hsa-miR-520d-3p	ZBTB5	V	TargetRank	N/A	N/A
hsa-miR-520d-3p	PHF12	V	TargetRank	N/A	N/A
hsa-miR-520d-3p	SLC5A3	V	TargetRank	N/A	N/A
hsa-miR-520d-3p	USP24	V	TargetRank	N/A	N/A
hsa-miR-520d-3p	AKAP11	V	TargetRank	N/A	N/A
hsa-miR-520d-3p	SERP1	V	TargetRank	N/A	N/A
hsa-miR-520d-3p	ZDHHC17	V	TargetRank	N/A	N/A
hsa-miR-520d-3p	BNIP3L	V	TargetRank	N/A	N/A
hsa-miR-548g-3p	ZCCHC2	Functional MTI (Weak)	MIRT080708	PAR-CLIP	21572407
hsa-miR-548g-3p	TRUB1	Functional MTI (Weak)	MIRT176908	PAR-CLIP	22012620
hsa-miR-548g-3p	TRUB1	Functional MTI (Weak)	MIRT176908	PAR-CLIP	21572407
hsa-miR-548g-3p	PNRC1	Functional MTI (Weak)	MIRT219528	PAR-CLIP	23592263
hsa-miR-548g-3p	LNPK	Functional MTI (Weak)	MIRT675538	HITS-CLIP	23824327
hsa-miR-548g-3p	ITPRIPL2	Functional MTI (Weak)	MIRT687817	HITS-CLIP	23313552
hsa-miR-548g-3p	SMAD2	Functional MTI (Weak)	MIRT699174	HITS-CLIP	23313552
hsa-miR-548g-3p	KLHL24	Functional MTI (Weak)	MIRT708831	HITS-CLIP	19536157
hsa-miR-548g-3p	SUCO	Functional MTI (Weak)	MIRT713734	HITS-CLIP	19536157
hsa-miR-548g-3p	DDR2	Functional MTI (Weak)	MIRT750719	PAR-CLIP	26701625
hsa-miR-548g-3p	TLR4	Functional MTI (Weak)	MIRT722926	HITS-CLIP	19536157
hsa-miR-548g-3p	DDR2	Functional MTI (Weak)	MIRT750719	PAR-CLIP	27292025
hsa-miR-548g-3p	RETREG3	Functional MTI (Weak)	MIRT774392	PAR-CLIP	27292025
hsa-miR-548g-3p	ZC3HAV1L	Functional MTI (Weak)	MIRT442370	PAR-CLIP	22100165
hsa-miR-548g-3p	HIST1H2BG	Functional MTI (Weak)	MIRT787530	HITS-CLIP	27418678
hsa-miR-548g-3p	MXI1	Functional MTI (Weak)	MIRT446664	PAR-CLIP	22100165
hsa-miR-548g-3p	MXI1	Functional MTI (Weak)	MIRT446664	PAR-CLIP	22291592
hsa-miR-548g-3p	PPP1R15B	Functional MTI (Weak)	MIRT470413	PAR-CLIP	23592263
hsa-miR-548g-3p	PPP1R15B	Functional MTI (Weak)	MIRT470413	PAR-CLIP	27292025
hsa-miR-548g-3p	KANSL1	Functional MTI (Weak)	MIRT475010	PAR-CLIP	23592263
hsa-miR-548g-3p	KANSL1	Functional MTI (Weak)	MIRT475010	PAR-CLIP	24398324
hsa-miR-548g-3p	KANSL1	Functional MTI (Weak)	MIRT475010	PAR-CLIP	21572407
hsa-miR-548g-3p	KANSL1	Functional MTI (Weak)	MIRT475010	PAR-CLIP	20371350
hsa-miR-548g-3p	KANSL1	Functional MTI (Weak)	MIRT475010	HITS-CLIP	19536157
hsa-miR-548g-3p	FEM1C	Functional MTI (Weak)	MIRT490477	PAR-CLIP	23592263
hsa-miR-548g-3p	KLHL15	Functional MTI (Weak)	MIRT506779	PAR-CLIP	23446348
hsa-miR-548g-3p	KLHL15	Functional MTI (Weak)	MIRT506779	PAR-CLIP	20371350
hsa-miR-548g-3p	ATXN1	Functional MTI (Weak)	MIRT508052	PAR-CLIP	23446348
hsa-miR-548g-3p	ATXN1	Functional MTI (Weak)	MIRT508052	PAR-CLIP	21572407
hsa-miR-548g-3p	CD164	Functional MTI (Weak)	MIRT512167	PAR-CLIP	23446348
hsa-miR-548g-3p	CD164	Functional MTI (Weak)	MIRT512167	PAR-CLIP	21572407
hsa-miR-548g-3p	CD164	Functional MTI (Weak)	MIRT512167	PAR-CLIP	20371350
hsa-miR-548g-3p	OCIAD1	Functional MTI (Weak)	MIRT527494	PAR-CLIP	22012620
hsa-miR-548g-3p	OCIAD1	Functional MTI (Weak)	MIRT527494	PAR-CLIP	26701625
hsa-miR-548g-3p	ELL2	Functional MTI (Weak)	MIRT537704	PAR-CLIP	22012620
hsa-miR-548g-3p	ELL2	Functional MTI (Weak)	MIRT537704	PAR-CLIP	20371350
hsa-miR-548g-3p	ZFP36L1	Functional MTI (Weak)	MIRT543127	PAR-CLIP	21572407
hsa-miR-548g-3p	ZFP36L1	Functional MTI (Weak)	MIRT543127	PAR-CLIP	26701625
hsa-miR-548g-3p	ASXL2	Functional MTI (Weak)	MIRT543627	PAR-CLIP	21572407
hsa-miR-548g-3p	VEZF1	Functional MTI (Weak)	MIRT546077	PAR-CLIP	21572407
hsa-miR-548g-3p	TMEM30A	Functional MTI (Weak)	MIRT546285	PAR-CLIP	21572407
hsa-miR-548g-3p	TMEM30A	Functional MTI (Weak)	MIRT546285	PAR-CLIP	20371350
hsa-miR-548g-3p	DNAJB14	Functional MTI (Weak)	MIRT548582	PAR-CLIP	21572407
hsa-miR-548g-3p	LCOR	Functional MTI (Weak)	MIRT556620	PAR-CLIP	21572407
hsa-miR-548g-3p	LCOR	Functional MTI (Weak)	MIRT556620	PAR-CLIP	27292025
hsa-miR-548g-3p	E2F3	Functional MTI (Weak)	MIRT558247	PAR-CLIP	21572407
hsa-miR-548g-3p	KIF5B	Functional MTI (Weak)	MIRT571964	PAR-CLIP	20371350
hsa-miR-548g-3p	ZRANB1	Functional MTI (Weak)	MIRT608342	HITS-CLIP	24906430
hsa-miR-548g-3p	ZRANB1	Functional MTI (Weak)	MIRT608342	HITS-CLIP	27418678
hsa-miR-548g-3p	IGF2BP1	Functional MTI (Weak)	MIRT623620	HITS-CLIP	23824327
hsa-miR-548g-3p	PITPNB	Functional MTI (Weak)	MIRT641038	HITS-CLIP	23824327
hsa-miR-548g-3p	SP9	Functional MTI (Weak)	MIRT653214	HITS-CLIP	23824327
hsa-miR-548g-3p	THUMPD1	V	BCmicrO	N/A	N/A
hsa-miR-548g-3p	TM9SF3	V	BCmicrO	N/A	N/A
hsa-miR-548g-3p	TMEM170B	V	BCmicrO	N/A	N/A
hsa-miR-548g-3p	ACVR2A	V	BCmicrO	N/A	N/A
hsa-miR-548g-3p	TOX	V	BCmicrO	N/A	N/A
hsa-miR-548g-3p	TP53INP1	V	BCmicrO	N/A	N/A
hsa-miR-548g-3p	U2SURP	V	BCmicrO	N/A	N/A
hsa-miR-548g-3p	WAPL	V	BCmicrO	N/A	N/A
hsa-miR-548g-3p	WDR26	V	BCmicrO	N/A	N/A
hsa-miR-548g-3p	ZBTB18	V	BCmicrO	N/A	N/A
hsa-miR-548g-3p	ZBTB5	V	BCmicrO	N/A	N/A
hsa-miR-548g-3p	ZFHX3	V	BCmicrO	N/A	N/A
hsa-miR-548g-3p	ZFHX4	V	BCmicrO	N/A	N/A
hsa-miR-548g-3p	ZFP36L1	V	BCmicrO	N/A	N/A
hsa-miR-548g-3p	ZFX	V	BCmicrO	N/A	N/A
hsa-miR-548g-3p	ZZZ3	V	BCmicrO	N/A	N/A
hsa-miR-548g-3p	ACVR2B	V	BCmicrO	N/A	N/A
hsa-miR-548g-3p	AFF3	V	BCmicrO	N/A	N/A
hsa-miR-548g-3p	ANKRD12	V	BCmicrO	N/A	N/A
hsa-miR-548g-3p	BTBD1	V	BCmicrO	N/A	N/A
hsa-miR-548g-3p	ASAP1	V	BCmicrO	N/A	N/A
hsa-miR-548g-3p	BRWD1	V	BCmicrO	N/A	N/A
hsa-miR-548g-3p	CAPRIN1	V	BCmicrO	N/A	N/A
hsa-miR-548g-3p	CPNE3	V	BCmicrO	N/A	N/A
hsa-miR-548g-3p	CPSF6	V	BCmicrO	N/A	N/A
hsa-miR-548g-3p	DIS3	V	BCmicrO	N/A	N/A
hsa-miR-548g-3p	DNAJC27	V	BCmicrO	N/A	N/A
hsa-miR-548g-3p	ETV1	V	BCmicrO	N/A	N/A
hsa-miR-548g-3p	FAM81A	V	BCmicrO	N/A	N/A
hsa-miR-548g-3p	FBXO11	V	BCmicrO	N/A	N/A
hsa-miR-548g-3p	FNDC3A	V	BCmicrO	N/A	N/A
hsa-miR-548g-3p	FNDC3B	V	BCmicrO	N/A	N/A
hsa-miR-548g-3p	FOXJ3	V	BCmicrO	N/A	N/A
hsa-miR-548g-3p	GJC1	V	BCmicrO	N/A	N/A
hsa-miR-548g-3p	GRIN2A	V	BCmicrO	N/A	N/A
hsa-miR-548g-3p	HP1BP3	V	BCmicrO	N/A	N/A
hsa-miR-548g-3p	INO80D	V	BCmicrO	N/A	N/A
hsa-miR-548g-3p	ITGAV	V	BCmicrO	N/A	N/A
hsa-miR-548g-3p	KDM7A	V	BCmicrO	N/A	N/A
hsa-miR-548g-3p	LRRC4C	V	BCmicrO	N/A	N/A
hsa-miR-548g-3p	MKLN1	V	BCmicrO	N/A	N/A
hsa-miR-548g-3p	MON2	V	BCmicrO	N/A	N/A
hsa-miR-548g-3p	MTMR4	V	BCmicrO	N/A	N/A
hsa-miR-548g-3p	NAB1	V	BCmicrO	N/A	N/A
hsa-miR-548g-3p	NEBL	V	BCmicrO	N/A	N/A
hsa-miR-548g-3p	NFIB	V	BCmicrO	N/A	N/A
hsa-miR-548g-3p	NR2F2	V	BCmicrO	N/A	N/A
hsa-miR-548g-3p	NRCAM	V	BCmicrO	N/A	N/A
hsa-miR-548g-3p	NTN4	V	BCmicrO	N/A	N/A
hsa-miR-548g-3p	ONECUT2	V	BCmicrO	N/A	N/A
hsa-miR-548g-3p	PAPD5	V	BCmicrO	N/A	N/A
hsa-miR-548g-3p	PCGF5	V	BCmicrO	N/A	N/A
hsa-miR-548g-3p	PCYT1B	V	BCmicrO	N/A	N/A
hsa-miR-548g-3p	PGM2L1	V	BCmicrO	N/A	N/A
hsa-miR-548g-3p	PHTF2	V	BCmicrO	N/A	N/A
hsa-miR-548g-3p	PIK3R1	V	BCmicrO	N/A	N/A
hsa-miR-548g-3p	PITPNB	V	BCmicrO	N/A	N/A
hsa-miR-548g-3p	PPP3CA	V	BCmicrO	N/A	N/A
hsa-miR-548g-3p	PPTC7	V	BCmicrO	N/A	N/A
hsa-miR-548g-3p	PTAR1	V	BCmicrO	N/A	N/A
hsa-miR-548g-3p	PTPRG	V	BCmicrO	N/A	N/A
hsa-miR-548g-3p	PURB	V	BCmicrO	N/A	N/A
hsa-miR-548g-3p	QKI	V	BCmicrO	N/A	N/A
hsa-miR-548g-3p	RAB14	V	BCmicrO	N/A	N/A
hsa-miR-548g-3p	RAB22A	V	BCmicrO	N/A	N/A
hsa-miR-548g-3p	RNF138	V	BCmicrO	N/A	N/A
hsa-miR-548g-3p	RTKN2	V	BCmicrO	N/A	N/A
hsa-miR-548g-3p	SAR1B	V	BCmicrO	N/A	N/A
hsa-miR-548g-3p	SEC62	V	BCmicrO	N/A	N/A
hsa-miR-548g-3p	SH3TC2	V	BCmicrO	N/A	N/A
hsa-miR-548g-3p	SMAD5	V	BCmicrO	N/A	N/A
hsa-miR-548g-3p	SOCS5	V	BCmicrO	N/A	N/A
hsa-miR-548g-3p	SOCS6	V	BCmicrO	N/A	N/A
hsa-miR-548g-3p	SOS1	V	BCmicrO	N/A	N/A
hsa-miR-548g-3p	SOX9	V	BCmicrO	N/A	N/A
hsa-miR-548g-3p	LATS2	V	BCmicrO	N/A	N/A
hsa-miR-548g-3p	BLOC1S6	V	BCmicrO	N/A	N/A
hsa-miR-548g-3p	CDC14A	V	BCmicrO	N/A	N/A
hsa-miR-548g-3p	PHF12	V	BCmicrO	N/A	N/A
hsa-miR-548g-3p	NFAT5	V	BCmicrO	N/A	N/A
hsa-miR-548g-3p	KDM1B	V	BCmicrO	N/A	N/A
hsa-miR-548g-3p	DTNA	V	BCmicrO	N/A	N/A
hsa-miR-548g-3p	PICALM	V	BCmicrO	N/A	N/A
hsa-miR-548g-3p	RPP14	V	BCmicrO	N/A	N/A
hsa-miR-548g-3p	HECTD2	V	BCmicrO	N/A	N/A
hsa-miR-548g-3p	MKL2	V	BCmicrO	N/A	N/A
hsa-miR-548g-3p	CUL3	V	BCmicrO	N/A	N/A
hsa-miR-548g-3p	PNRC1	V	BCmicrO	N/A	N/A
hsa-miR-548g-3p	GMFB	V	BCmicrO	N/A	N/A
hsa-miR-548g-3p	FGD6	V	BCmicrO	N/A	N/A
hsa-miR-548g-3p	GPR180	V	BCmicrO	N/A	N/A
hsa-miR-548g-3p	ELL2	V	BCmicrO	N/A	N/A
hsa-miR-548g-3p	COL15A1	V	BCmicrO	N/A	N/A
hsa-miR-548g-3p	AAK1	V	BCmicrO	N/A	N/A
hsa-miR-548g-3p	FBXL3	V	BCmicrO	N/A	N/A
hsa-miR-548g-3p	TRUB1	V	BCmicrO	N/A	N/A
hsa-miR-548g-3p	BACH1	V	BCmicrO	N/A	N/A
hsa-miR-548g-3p	TNRC6A	V	BCmicrO	N/A	N/A
hsa-miR-548g-3p	STAG2	V	BCmicrO	N/A	N/A
hsa-miR-548g-3p	USP42	V	BCmicrO	N/A	N/A
hsa-miR-548g-3p	C2orf88	V	BCmicrO	N/A	N/A
hsa-miR-548g-3p	EDNRB	V	BCmicrO	N/A	N/A
hsa-miR-548g-3p	FNBP1L	V	BCmicrO	N/A	N/A
hsa-miR-548g-3p	HNRNPA3	V	BCmicrO	N/A	N/A
hsa-miR-548g-3p	EMSY	V	BCmicrO	N/A	N/A
hsa-miR-548g-3p	CD1E	V	BCmicrO	N/A	N/A
hsa-miR-548g-3p	ZNF148	V	BCmicrO	N/A	N/A
hsa-miR-548g-3p	DDX5	V	CoMeTa	N/A	N/A
hsa-miR-548g-3p	LCOR	V	BCmicrO	N/A	N/A
hsa-miR-548g-3p	PICALM	V	CoMeTa	N/A	N/A
hsa-miR-548g-3p	BTAF1	V	CoMeTa	N/A	N/A
hsa-miR-548g-3p	VEZF1	V	CoMeTa	N/A	N/A
hsa-miR-548g-3p	DYRK1A	V	CoMeTa	N/A	N/A
hsa-miR-548g-3p	UBE2J1	V	CoMeTa	N/A	N/A
hsa-miR-548g-3p	LPGAT1	V	CoMeTa	N/A	N/A
hsa-miR-548g-3p	ARFIP1	V	CoMeTa	N/A	N/A
hsa-miR-548g-3p	SERP1	V	CoMeTa	N/A	N/A
hsa-miR-548g-3p	DYNC1I2	V	CoMeTa	N/A	N/A
hsa-miR-548g-3p	STAG2	V	CoMeTa	N/A	N/A
hsa-miR-548g-3p	PURA	V	CoMeTa	N/A	N/A
hsa-miR-548g-3p	GNAI3	V	CoMeTa	N/A	N/A
hsa-miR-548g-3p	GMFB	V	CoMeTa	N/A	N/A
hsa-miR-548g-3p	CBFB	V	CoMeTa	N/A	N/A
hsa-miR-548g-3p	PAPOLA	V	CoMeTa	N/A	N/A
hsa-miR-548g-3p	NBR1	V	CoMeTa	N/A	N/A
hsa-miR-548g-3p	PHF20	V	CoMeTa	N/A	N/A
hsa-miR-548g-3p	HNRNPA3P1	V	CoMeTa	N/A	N/A
hsa-miR-548g-3p	WAPL	V	CoMeTa	N/A	N/A
hsa-miR-548g-3p	HNRNPA3	V	CoMeTa	N/A	N/A
hsa-miR-548g-3p	TRIM37	V	CoMeTa	N/A	N/A
hsa-miR-548g-3p	SYNCRIP	V	CoMeTa	N/A	N/A
hsa-miR-548g-3p	AZIN1	V	CoMeTa	N/A	N/A
hsa-miR-548g-3p	RAB14	V	CoMeTa	N/A	N/A
hsa-miR-548g-3p	ZBTB18	V	CoMeTa	N/A	N/A
hsa-miR-548g-3p	HSPA13	V	CoMeTa	N/A	N/A
hsa-miR-548g-3p	IL6ST	V	CoMeTa	N/A	N/A
hsa-miR-548g-3p	TSNAX	V	CoMeTa	N/A	N/A
hsa-miR-548g-3p	EPS8	V	CoMeTa	N/A	N/A
hsa-miR-548g-3p	ZZZ3	V	CoMeTa	N/A	N/A
hsa-miR-548g-3p	SMAD2	V	CoMeTa	N/A	N/A
hsa-miR-548g-3p	PPP2CB	V	CoMeTa	N/A	N/A
hsa-miR-548g-3p	SRSF10	V	CoMeTa	N/A	N/A
hsa-miR-548g-3p	TSN	V	CoMeTa	N/A	N/A
hsa-miR-548g-3p	CAMSAP2	V	CoMeTa	N/A	N/A
hsa-miR-548g-3p	UBP1	V	CoMeTa	N/A	N/A
hsa-miR-548g-3p	SERBP1	V	CoMeTa	N/A	N/A
hsa-miR-548g-3p	PPP1CB	V	CoMeTa	N/A	N/A
hsa-miR-548g-3p	MAPRE1	V	CoMeTa	N/A	N/A
hsa-miR-548g-3p	NR3C1	V	CoMeTa	N/A	N/A
hsa-miR-548g-3p	STAG1	V	CoMeTa	N/A	N/A
hsa-miR-548g-3p	ZNF292	V	CoMeTa	N/A	N/A
hsa-miR-548g-3p	AFF1	V	CoMeTa	N/A	N/A
hsa-miR-548g-3p	OSBPL9	V	CoMeTa	N/A	N/A
hsa-miR-548g-3p	DESI2	V	CoMeTa	N/A	N/A
hsa-miR-548g-3p	PIKFYVE	V	CoMeTa	N/A	N/A
hsa-miR-548g-3p	PPP3CA	V	CoMeTa	N/A	N/A
hsa-miR-548g-3p	MATR3	V	CoMeTa	N/A	N/A
hsa-miR-548g-3p	DR1	V	CoMeTa	N/A	N/A
hsa-miR-548g-3p	CDV3	V	CoMeTa	N/A	N/A
hsa-miR-548g-3p	LIN7C	V	CoMeTa	N/A	N/A
hsa-miR-548g-3p	PKN2	V	CoMeTa	N/A	N/A
hsa-miR-548g-3p	MBNL1	V	CoMeTa	N/A	N/A
hsa-miR-548g-3p	TMEM41B	V	CoMeTa	N/A	N/A
hsa-miR-548g-3p	MGEA5	V	CoMeTa	N/A	N/A
hsa-miR-548g-3p	ZBTB11	V	CoMeTa	N/A	N/A
hsa-miR-548g-3p	PAFAH1B1	V	CoMeTa	N/A	N/A
hsa-miR-548g-3p	WDFY3	V	CoMeTa	N/A	N/A
hsa-miR-548g-3p	NAB1	V	CoMeTa	N/A	N/A
hsa-miR-548g-3p	KRAS	V	CoMeTa	N/A	N/A
hsa-miR-548g-3p	THRB	V	CoMeTa	N/A	N/A
hsa-miR-548g-3p	KMT5B	V	CoMeTa	N/A	N/A
hsa-miR-548g-3p	CCNT2	V	CoMeTa	N/A	N/A
hsa-miR-548g-3p	WWP1	V	CoMeTa	N/A	N/A
hsa-miR-548g-3p	RSBN1	V	CoMeTa	N/A	N/A
hsa-miR-548g-3p	SEC62	V	CoMeTa	N/A	N/A
hsa-miR-548g-3p	TMED10	V	CoMeTa	N/A	N/A
hsa-miR-548g-3p	MBNL2	V	CoMeTa	N/A	N/A
hsa-miR-548g-3p	PDS5A	V	CoMeTa	N/A	N/A
hsa-miR-548g-3p	BTBD1	V	CoMeTa	N/A	N/A
hsa-miR-548g-3p	SON	V	CoMeTa	N/A	N/A
hsa-miR-548g-3p	HIPK1	V	CoMeTa	N/A	N/A
hsa-miR-548g-3p	G3BP2	V	CoMeTa	N/A	N/A
hsa-miR-548g-3p	PHTF2	V	CoMeTa	N/A	N/A
hsa-miR-548g-3p	AGGF1	V	CoMeTa	N/A	N/A
hsa-miR-548g-3p	FNDC3A	V	CoMeTa	N/A	N/A
hsa-miR-548g-3p	CAPRIN1	V	CoMeTa	N/A	N/A
hsa-miR-548g-3p	ZFP36L1	V	CoMeTa	N/A	N/A
hsa-miR-548g-3p	ATP6V1C1	V	CoMeTa	N/A	N/A
hsa-miR-548g-3p	ELK3	V	CoMeTa	N/A	N/A
hsa-miR-548g-3p	FAM3C	V	CoMeTa	N/A	N/A
hsa-miR-548g-3p	SRSF3	V	CoMeTa	N/A	N/A
hsa-miR-548g-3p	ACBD3	V	CoMeTa	N/A	N/A
hsa-miR-548g-3p	SET	V	CoMeTa	N/A	N/A
hsa-miR-548g-3p	SRPK2	V	CoMeTa	N/A	N/A
hsa-miR-548g-3p	CHD9	V	CoMeTa	N/A	N/A
hsa-miR-548g-3p	NAA16	V	CoMeTa	N/A	N/A
hsa-miR-548g-3p	CEP170	V	CoMeTa	N/A	N/A
hsa-miR-548g-3p	DAZAP2	V	CoMeTa	N/A	N/A
hsa-miR-548g-3p	BNIP3L	V	CoMeTa	N/A	N/A
hsa-miR-548g-3p	TRIM33	V	CoMeTa	N/A	N/A
hsa-miR-548g-3p	ETF1	V	CoMeTa	N/A	N/A
hsa-miR-548g-3p	LUC7L2	V	CoMeTa	N/A	N/A
hsa-miR-548g-3p	U2SURP	V	CoMeTa	N/A	N/A
hsa-miR-548g-3p	ATRX	V	CoMeTa	N/A	N/A
hsa-miR-548g-3p	MKL2	V	CoMeTa	N/A	N/A
hsa-miR-548g-3p	QKI	V	CoMeTa	N/A	N/A
hsa-miR-548g-3p	FNBP1L	V	CoMeTa	N/A	N/A
hsa-miR-548g-3p	OXR1	V	CoMeTa	N/A	N/A
hsa-miR-548g-3p	ANKRD46	V	CoMeTa	N/A	N/A
hsa-miR-548g-3p	DICER1	V	CoMeTa	N/A	N/A
hsa-miR-548g-3p	MED13	V	CoMeTa	N/A	N/A
hsa-miR-548g-3p	UBE2B	V	CoMeTa	N/A	N/A
hsa-miR-548g-3p	DCUN1D4	V	CoMeTa	N/A	N/A
hsa-miR-548g-3p	APC	V	CoMeTa	N/A	N/A
hsa-miR-548g-3p	TBL1XR1	V	CoMeTa	N/A	N/A
hsa-miR-548g-3p	ADD3	V	CoMeTa	N/A	N/A
hsa-miR-548g-3p	RABGAP1	V	CoMeTa	N/A	N/A
hsa-miR-548g-3p	N4BP2L2	V	CoMeTa	N/A	N/A
hsa-miR-548g-3p	CCSER2	V	CoMeTa	N/A	N/A
hsa-miR-548g-3p	TMEM168	V	CoMeTa	N/A	N/A
hsa-miR-548g-3p	DPYD	V	CoMeTa	N/A	N/A
hsa-miR-548g-3p	YWHAQ	V	CoMeTa	N/A	N/A
hsa-miR-548g-3p	APPBP2	V	CoMeTa	N/A	N/A
hsa-miR-548g-3p	FBXW2	V	CoMeTa	N/A	N/A
hsa-miR-548g-3p	NR2F2	V	CoMeTa	N/A	N/A
hsa-miR-548g-3p	TARDBP	V	CoMeTa	N/A	N/A
hsa-miR-548g-3p	TIMM17A	V	CoMeTa	N/A	N/A
hsa-miR-548g-3p	TM9SF3	V	CoMeTa	N/A	N/A
hsa-miR-548g-3p	ECT2	V	CoMeTa	N/A	N/A
hsa-miR-548g-3p	TMEM47	V	CoMeTa	N/A	N/A
hsa-miR-548g-3p	RBMS1	V	CoMeTa	N/A	N/A
hsa-miR-548g-3p	PPFIA1	V	CoMeTa	N/A	N/A
hsa-miR-548g-3p	KIAA0232	V	CoMeTa	N/A	N/A
hsa-miR-548g-3p	CDK19	V	CoMeTa	N/A	N/A
hsa-miR-548g-3p	PTBP3	V	CoMeTa	N/A	N/A
hsa-miR-548g-3p	COPS8	V	CoMeTa	N/A	N/A
hsa-miR-548g-3p	ROCK2	V	CoMeTa	N/A	N/A
hsa-miR-548g-3p	RCHY1	V	CoMeTa	N/A	N/A
hsa-miR-548g-3p	HMGB1	V	CoMeTa	N/A	N/A
hsa-miR-548g-3p	ATXN1	V	CoMeTa	N/A	N/A
hsa-miR-548g-3p	LEPROTL1	V	CoMeTa	N/A	N/A
hsa-miR-548g-3p	LANCL1	V	CoMeTa	N/A	N/A
hsa-miR-548g-3p	DNAJB14	V	CoMeTa	N/A	N/A
hsa-miR-548g-3p	TPD52	V	CoMeTa	N/A	N/A
hsa-miR-548g-3p	ITGAV	V	CoMeTa	N/A	N/A
hsa-miR-548g-3p	KLHL2	V	CoMeTa	N/A	N/A
hsa-miR-548g-3p	FBXO21	V	CoMeTa	N/A	N/A
hsa-miR-548g-3p	MDFIC	V	CoMeTa	N/A	N/A
hsa-miR-548g-3p	FOXN3	V	CoMeTa	N/A	N/A
hsa-miR-548g-3p	FOXJ3	V	CoMeTa	N/A	N/A
hsa-miR-548g-3p	WDR26	V	CoMeTa	N/A	N/A
hsa-miR-548g-3p	TRIM2	V	CoMeTa	N/A	N/A
hsa-miR-548g-3p	CRK	V	CoMeTa	N/A	N/A
hsa-miR-548g-3p	BACH1	V	CoMeTa	N/A	N/A
hsa-miR-548g-3p	DPYSL2	V	CoMeTa	N/A	N/A
hsa-miR-548g-3p	RABGAP1L	V	CoMeTa	N/A	N/A
hsa-miR-548g-3p	MAT2B	V	CoMeTa	N/A	N/A
hsa-miR-548g-3p	FNDC3B	V	CoMeTa	N/A	N/A
hsa-miR-548g-3p	YTHDF3	V	CoMeTa	N/A	N/A
hsa-miR-548g-3p	SUCO	V	CoMeTa	N/A	N/A
hsa-miR-548g-3p	NFIB	V	CoMeTa	N/A	N/A
hsa-miR-548g-3p	SLC25A36	V	CoMeTa	N/A	N/A
hsa-miR-548g-3p	SLC5A3	V	CoMeTa	N/A	N/A
hsa-miR-548g-3p	YTHDC2	V	CoMeTa	N/A	N/A
hsa-miR-548g-3p	NET1	V	CoMeTa	N/A	N/A
hsa-miR-548g-3p	RHOQ	V	CoMeTa	N/A	N/A
hsa-miR-548g-3p	MON2	V	CoMeTa	N/A	N/A
hsa-miR-548g-3p	MBD2	V	CoMeTa	N/A	N/A
hsa-miR-548g-3p	SOX4	V	CoMeTa	N/A	N/A
hsa-miR-548g-3p	MAT2A	V	CoMeTa	N/A	N/A
hsa-miR-548g-3p	GNG12	V	CoMeTa	N/A	N/A
hsa-miR-548g-3p	SERTAD2	V	CoMeTa	N/A	N/A
hsa-miR-548g-3p	GOLGA8A	V	CoMeTa	N/A	N/A
hsa-miR-548g-3p	ANKRD12	V	CoMeTa	N/A	N/A
hsa-miR-548g-3p	DMTF1	V	CoMeTa	N/A	N/A
hsa-miR-548g-3p	CDK8	V	CoMeTa	N/A	N/A
hsa-miR-548g-3p	FBXO11	V	CoMeTa	N/A	N/A
hsa-miR-548g-3p	NRIP1	V	CoMeTa	N/A	N/A
hsa-miR-548g-3p	TMF1	V	CoMeTa	N/A	N/A
hsa-miR-548g-3p	NUDT21	V	CoMeTa	N/A	N/A
hsa-miR-548g-3p	CPD	V	CoMeTa	N/A	N/A
hsa-miR-548g-3p	MARCH7	V	CoMeTa	N/A	N/A
hsa-miR-548g-3p	NFYB	V	CoMeTa	N/A	N/A
hsa-miR-548g-3p	PHIP	V	CoMeTa	N/A	N/A
hsa-miR-548g-3p	PLCB1	V	CoMeTa	N/A	N/A
hsa-miR-548g-3p	CLTC	V	CoMeTa	N/A	N/A
hsa-miR-548g-3p	MED1	V	CoMeTa	N/A	N/A
hsa-miR-548g-3p	ACSL4	V	CoMeTa	N/A	N/A
hsa-miR-548g-3p	LARP4B	V	CoMeTa	N/A	N/A
hsa-miR-548g-3p	MAPK1IP1L	V	CoMeTa	N/A	N/A
hsa-miR-548g-3p	PALLD	V	CoMeTa	N/A	N/A
hsa-miR-548g-3p	DCTN4	V	CoMeTa	N/A	N/A
hsa-miR-548g-3p	PTEN	V	CoMeTa	N/A	N/A
hsa-miR-548g-3p	SAR1B	V	CoMeTa	N/A	N/A
hsa-miR-548g-3p	NEK1	V	CoMeTa	N/A	N/A
hsa-miR-548g-3p	HMGXB4	V	CoMeTa	N/A	N/A
hsa-miR-548g-3p	WDR47	V	CoMeTa	N/A	N/A
hsa-miR-548g-3p	PTBP2	V	CoMeTa	N/A	N/A
hsa-miR-548g-3p	RECK	V	CoMeTa	N/A	N/A
hsa-miR-548g-3p	ZNF518A	V	CoMeTa	N/A	N/A
hsa-miR-548g-3p	RYBP	V	CoMeTa	N/A	N/A
hsa-miR-548g-3p	RPS6KA3	V	CoMeTa	N/A	N/A
hsa-miR-548g-3p	PON2	V	CoMeTa	N/A	N/A
hsa-miR-548g-3p	SOCS5	V	CoMeTa	N/A	N/A
hsa-miR-548g-3p	STK38	V	CoMeTa	N/A	N/A
hsa-miR-548g-3p	RNF138	V	CoMeTa	N/A	N/A
hsa-miR-548g-3p	GDE1	V	CoMeTa	N/A	N/A
hsa-miR-548g-3p	KAT2B	V	CoMeTa	N/A	N/A
hsa-miR-548g-3p	PCNP	V	CoMeTa	N/A	N/A
hsa-miR-548g-3p	ERLIN1	V	CoMeTa	N/A	N/A
hsa-miR-548g-3p	ASPH	V	CoMeTa	N/A	N/A
hsa-miR-548g-3p	LGR4	V	CoMeTa	N/A	N/A
hsa-miR-548g-3p	DNAJB4	V	CoMeTa	N/A	N/A
hsa-miR-548g-3p	GOLGA8B	V	CoMeTa	N/A	N/A
hsa-miR-548g-3p	CCDC6	V	CoMeTa	N/A	N/A
hsa-miR-548g-3p	BICRAL	V	CoMeTa	N/A	N/A
hsa-miR-548g-3p	CAV1	V	CoMeTa	N/A	N/A
hsa-miR-548g-3p	CERS6	V	CoMeTa	N/A	N/A
hsa-miR-548g-3p	CRIM1	V	CoMeTa	N/A	N/A
hsa-miR-548g-3p	LIMA1	V	CoMeTa	N/A	N/A
hsa-miR-548g-3p	SDC2	V	CoMeTa	N/A	N/A
hsa-miR-548g-3p	KLF9	V	CoMeTa	N/A	N/A
hsa-miR-548g-3p	NCOA1	V	CoMeTa	N/A	N/A
hsa-miR-548g-3p	ENAH	V	CoMeTa	N/A	N/A
hsa-miR-548g-3p	MXI1	V	CoMeTa	N/A	N/A
hsa-miR-548g-3p	RFK	V	CoMeTa	N/A	N/A
hsa-miR-548g-3p	KDM5B	V	CoMeTa	N/A	N/A
hsa-miR-548g-3p	TJP2	V	CoMeTa	N/A	N/A
hsa-miR-548g-3p	ATAD2B	V	CoMeTa	N/A	N/A
hsa-miR-548g-3p	SS18L1	V	CoMeTa	N/A	N/A
hsa-miR-548g-3p	MSMO1	V	CoMeTa	N/A	N/A
hsa-miR-548g-3p	TLE4	V	CoMeTa	N/A	N/A
hsa-miR-548g-3p	LYST	V	CoMeTa	N/A	N/A
hsa-miR-548g-3p	GJA1	V	CoMeTa	N/A	N/A
hsa-miR-548g-3p	MAPK9	V	CoMeTa	N/A	N/A
hsa-miR-548g-3p	SLC4A4	V	CoMeTa	N/A	N/A
hsa-miR-548g-3p	HNRNPR	V	CoMeTa	N/A	N/A
hsa-miR-548g-3p	TMEM50B	V	CoMeTa	N/A	N/A
hsa-miR-548g-3p	RAB22A	V	CoMeTa	N/A	N/A
hsa-miR-548g-3p	TMEM260	V	CoMeTa	N/A	N/A
hsa-miR-548g-3p	SLC7A11	V	CoMeTa	N/A	N/A
hsa-miR-548g-3p	AKAP2	V	CoMeTa	N/A	N/A
hsa-miR-548g-3p	RND3	V	CoMeTa	N/A	N/A
hsa-miR-548g-3p	ARMC8	V	CoMeTa	N/A	N/A
hsa-miR-548g-3p	MLLT10	V	CoMeTa	N/A	N/A
hsa-miR-548g-3p	LPP	V	CoMeTa	N/A	N/A
hsa-miR-548g-3p	WDR82	V	CoMeTa	N/A	N/A
hsa-miR-548g-3p	NPAT	V	CoMeTa	N/A	N/A
hsa-miR-548g-3p	USP24	V	CoMeTa	N/A	N/A
hsa-miR-548g-3p	FAM13A	V	CoMeTa	N/A	N/A
hsa-miR-548g-3p	RAB7A	V	CoMeTa	N/A	N/A
hsa-miR-548g-3p	R3HDM1	V	CoMeTa	N/A	N/A
hsa-miR-548g-3p	SLC33A1	V	CoMeTa	N/A	N/A
hsa-miR-548g-3p	ARL4C	V	CoMeTa	N/A	N/A
hsa-miR-548g-3p	CELF2	V	CoMeTa	N/A	N/A
hsa-miR-548g-3p	AKTIP	V	CoMeTa	N/A	N/A
hsa-miR-548g-3p	CD47	V	CoMeTa	N/A	N/A
hsa-miR-548g-3p	SYNE2	V	CoMeTa	N/A	N/A
hsa-miR-548g-3p	FAM129A	V	CoMeTa	N/A	N/A
hsa-miR-548g-3p	ARAP2	V	CoMeTa	N/A	N/A
hsa-miR-548g-3p	AKAP11	V	CoMeTa	N/A	N/A
hsa-miR-548g-3p	TSR1	V	CoMeTa	N/A	N/A
hsa-miR-548g-3p	PSD3	V	CoMeTa	N/A	N/A
hsa-miR-548g-3p	KAT6A	V	CoMeTa	N/A	N/A
hsa-miR-548g-3p	ALG13	V	CoMeTa	N/A	N/A
hsa-miR-548g-3p	FBXW11	V	CoMeTa	N/A	N/A
hsa-miR-548g-3p	ABRAXAS2	V	CoMeTa	N/A	N/A
hsa-miR-548g-3p	MED13L	V	CoMeTa	N/A	N/A
hsa-miR-548g-3p	PRRX1	V	CoMeTa	N/A	N/A
hsa-miR-548g-3p	PTBP1	V	CoMeTa	N/A	N/A
hsa-miR-548g-3p	NRP1	V	CoMeTa	N/A	N/A
hsa-miR-548g-3p	NEBL	V	CoMeTa	N/A	N/A
hsa-miR-548g-3p	PIK3R1	V	CoMeTa	N/A	N/A
hsa-miR-548g-3p	HMGA2	V	CoMeTa	N/A	N/A
hsa-miR-548g-3p	MARCH5	V	CoMeTa	N/A	N/A
hsa-miR-548g-3p	ANK2	V	CoMeTa	N/A	N/A
hsa-miR-548g-3p	CHST15	V	CoMeTa	N/A	N/A
hsa-miR-548g-3p	SERF1B	V	CoMeTa	N/A	N/A
hsa-miR-548g-3p	ZCCHC2	V	CoMeTa	N/A	N/A
hsa-miR-548g-3p	METAP1	V	CoMeTa	N/A	N/A
hsa-miR-548g-3p	SEC23A	V	CoMeTa	N/A	N/A
hsa-miR-548g-3p	CHD7	V	CoMeTa	N/A	N/A
hsa-miR-548g-3p	TOB2	V	CoMeTa	N/A	N/A
hsa-miR-548g-3p	TOPORS	V	CoMeTa	N/A	N/A
hsa-miR-548g-3p	RIT1	V	CoMeTa	N/A	N/A
hsa-miR-548g-3p	ASAP1	V	CoMeTa	N/A	N/A
hsa-miR-548g-3p	TAOK3	V	CoMeTa	N/A	N/A
hsa-miR-548g-3p	CNN3	V	CoMeTa	N/A	N/A
hsa-miR-548g-3p	CCND2	V	CoMeTa	N/A	N/A
hsa-miR-548g-3p	VAPA	V	CoMeTa	N/A	N/A
hsa-miR-548g-3p	PEG3	V	CoMeTa	N/A	N/A
hsa-miR-548g-3p	YIPF4	V	CoMeTa	N/A	N/A
hsa-miR-548g-3p	HMGB3	V	CoMeTa	N/A	N/A
hsa-miR-548g-3p	SOS1	V	CoMeTa	N/A	N/A
hsa-miR-548g-3p	PPP2R2A	V	CoMeTa	N/A	N/A
hsa-miR-548g-3p	NAV3	V	CoMeTa	N/A	N/A
hsa-miR-548g-3p	RCOR3	V	CoMeTa	N/A	N/A
hsa-miR-548g-3p	CSGALNACT1	V	CoMeTa	N/A	N/A
hsa-miR-548g-3p	PTPRE	V	CoMeTa	N/A	N/A
hsa-miR-548g-3p	UEVLD	V	CoMeTa	N/A	N/A
hsa-miR-548g-3p	METTL7A	V	CoMeTa	N/A	N/A
hsa-miR-548g-3p	ERBB4	V	CoMeTa	N/A	N/A
hsa-miR-548g-3p	THBS1	V	CoMeTa	N/A	N/A
hsa-miR-548g-3p	MYBL1	V	CoMeTa	N/A	N/A
hsa-miR-548g-3p	ABHD2	V	CoMeTa	N/A	N/A
hsa-miR-548g-3p	SYNE1	V	CoMeTa	N/A	N/A
hsa-miR-548g-3p	YAP1	V	CoMeTa	N/A	N/A
hsa-miR-548g-3p	GOSR1	V	CoMeTa	N/A	N/A
hsa-miR-548g-3p	PITPNB	V	CoMeTa	N/A	N/A
hsa-miR-548g-3p	S100PBP	V	CoMeTa	N/A	N/A
hsa-miR-548g-3p	MID1	V	CoMeTa	N/A	N/A
hsa-miR-548g-3p	GPR137B	V	CoMeTa	N/A	N/A
hsa-miR-548g-3p	PTPRG	V	CoMeTa	N/A	N/A
hsa-miR-548g-3p	ZDHHC17	V	CoMeTa	N/A	N/A
hsa-miR-548g-3p	AGO3	V	CoMeTa	N/A	N/A
hsa-miR-548g-3p	NSD2	V	CoMeTa	N/A	N/A
hsa-miR-548g-3p	PRDM2	V	CoMeTa	N/A	N/A
hsa-miR-548g-3p	DIXDC1	V	CoMeTa	N/A	N/A
hsa-miR-548g-3p	ELL2	V	CoMeTa	N/A	N/A
hsa-miR-548g-3p	KMT2A	V	CoMeTa	N/A	N/A
hsa-miR-548g-3p	AMMECR1	V	CoMeTa	N/A	N/A
hsa-miR-548g-3p	RPS6KB1	V	CoMeTa	N/A	N/A
hsa-miR-548g-3p	PEG10	V	CoMeTa	N/A	N/A
hsa-miR-548g-3p	ZNF507	V	CoMeTa	N/A	N/A
hsa-miR-548g-3p	ETV5	V	Cupid	N/A	N/A
hsa-miR-548g-3p	FNDC3B	V	Cupid	N/A	N/A
hsa-miR-548g-3p	NR2F2	V	Cupid	N/A	N/A
hsa-miR-548g-3p	PKN2	V	Cupid	N/A	N/A
hsa-miR-548g-3p	PURA	V	Cupid	N/A	N/A
hsa-miR-548g-3p	SRPK2	V	Cupid	N/A	N/A
hsa-miR-548g-3p	ZZZ3	V	Cupid	N/A	N/A
hsa-miR-548g-3p	PLS1	V	CoMeTa	N/A	N/A
hsa-miR-548g-3p	CAPRIN1	V	Cupid	N/A	N/A
hsa-miR-548g-3p	CNN3	V	Cupid	N/A	N/A
hsa-miR-548g-3p	GAS2	V	Cupid	N/A	N/A
hsa-miR-548g-3p	GNPDA2	V	Cupid	N/A	N/A
hsa-miR-548g-3p	HNRNPR	V	Cupid	N/A	N/A
hsa-miR-548g-3p	KDM5B	V	Cupid	N/A	N/A
hsa-miR-548g-3p	KLHDC10	V	Cupid	N/A	N/A
hsa-miR-548g-3p	LBR	V	Cupid	N/A	N/A
hsa-miR-548g-3p	PRDM8	V	Cupid	N/A	N/A
hsa-miR-548g-3p	PLPPR4	V	Cupid	N/A	N/A
hsa-miR-548g-3p	SDC2	V	Cupid	N/A	N/A
hsa-miR-548g-3p	NFIB	V	Cupid	N/A	N/A
hsa-miR-548g-3p	PNRC1	V	Cupid	N/A	N/A
hsa-miR-548g-3p	PPP2R5C	V	Cupid	N/A	N/A
hsa-miR-548g-3p	SLC4A4	V	Cupid	N/A	N/A
hsa-miR-548g-3p	SRSF2	V	Cupid	N/A	N/A
hsa-miR-548g-3p	TCF7L1	V	Cupid	N/A	N/A
hsa-miR-548g-3p	THRB	V	Cupid	N/A	N/A
hsa-miR-548g-3p	TSG101	V	Cupid	N/A	N/A
hsa-miR-548g-3p	USP42	V	Cupid	N/A	N/A
hsa-miR-548g-3p	ZNF800	V	Cupid	N/A	N/A
hsa-miR-548g-3p	FNDC3A	V	Cupid	N/A	N/A
hsa-miR-548g-3p	FRS2	V	Cupid	N/A	N/A
hsa-miR-548g-3p	MED1	V	Cupid	N/A	N/A
hsa-miR-548g-3p	PPP2CB	V	Cupid	N/A	N/A
hsa-miR-548g-3p	RPS6KB1	V	Cupid	N/A	N/A
hsa-miR-548g-3p	TNRC6A	V	Cupid	N/A	N/A
hsa-miR-548g-3p	ARMC8	V	Cupid	N/A	N/A
hsa-miR-548g-3p	KMT2B	V	Cupid	N/A	N/A
hsa-miR-548g-3p	RBMS1	V	Cupid	N/A	N/A
hsa-miR-548g-3p	FBXO11	V	Cupid	N/A	N/A
hsa-miR-548g-3p	PPP3CA	V	Cupid	N/A	N/A
hsa-miR-548g-3p	PIK3R3	V	Cupid	N/A	N/A
hsa-miR-548g-3p	ASH1L	V	Cupid	N/A	N/A
hsa-miR-548g-3p	CREB1	V	Cupid	N/A	N/A
hsa-miR-548g-3p	FNBP4	V	Cupid	N/A	N/A
hsa-miR-548g-3p	SERP1	V	Cupid	N/A	N/A
hsa-miR-548g-3p	SLC17A7	V	Cupid	N/A	N/A
hsa-miR-548g-3p	SPIN1	V	Cupid	N/A	N/A
hsa-miR-548g-3p	SRSF10	V	Cupid	N/A	N/A
hsa-miR-548g-3p	WNT16	V	Cupid	N/A	N/A
hsa-miR-548g-3p	YPEL2	V	Cupid	N/A	N/A
hsa-miR-548g-3p	ZBTB18	V	Cupid	N/A	N/A
hsa-miR-548g-3p	ZNF711	V	Cupid	N/A	N/A
hsa-miR-548g-3p	ZFP36L1	V	Cupid	N/A	N/A
hsa-miR-548g-3p	KIF5B	V	Cupid	N/A	N/A
hsa-miR-548g-3p	TBL1XR1	V	Cupid	N/A	N/A
hsa-miR-548g-3p	TRAM1	V	Cupid	N/A	N/A
hsa-miR-548g-3p	DCLK1	V	Cupid	N/A	N/A
hsa-miR-548g-3p	ATL2	V	Cupid	N/A	N/A
hsa-miR-548g-3p	CELF2	V	Cupid	N/A	N/A
hsa-miR-548g-3p	CPEB3	V	Cupid	N/A	N/A
hsa-miR-548g-3p	DAZAP2	V	Cupid	N/A	N/A
hsa-miR-548g-3p	FBXW11	V	Cupid	N/A	N/A
hsa-miR-548g-3p	HIC2	V	Cupid	N/A	N/A
hsa-miR-548g-3p	SUCO	V	Cupid	N/A	N/A
hsa-miR-548g-3p	VKORC1L1	V	Cupid	N/A	N/A
hsa-miR-548g-3p	WDR47	V	Cupid	N/A	N/A
hsa-miR-548g-3p	ZFP36L2	V	Cupid	N/A	N/A
hsa-miR-548g-3p	CHD9	V	Cupid	N/A	N/A
hsa-miR-548g-3p	ZFHX4	V	Cupid	N/A	N/A
hsa-miR-548g-3p	ANKIB1	V	Cupid	N/A	N/A
hsa-miR-548g-3p	MYLK	V	Cupid	N/A	N/A
hsa-miR-548g-3p	SOCS6	V	DIANA	N/A	N/A
hsa-miR-548g-3p	FAM9C	V	DIANA	N/A	N/A
hsa-miR-548g-3p	ZFHX4	V	DIANA	N/A	N/A
hsa-miR-548g-3p	SAR1B	V	DIANA	N/A	N/A
hsa-miR-548g-3p	NAB1	V	DIANA	N/A	N/A
hsa-miR-548g-3p	SERF1A	V	DIANA	N/A	N/A
hsa-miR-548g-3p	FZD3	V	ElMMo3	N/A	N/A
hsa-miR-548g-3p	NFAT5	V	ElMMo3	N/A	N/A
hsa-miR-548g-3p	ONECUT2	V	ElMMo3	N/A	N/A
hsa-miR-548g-3p	PCGF5	V	ElMMo3	N/A	N/A
hsa-miR-548g-3p	PIK3R1	V	ElMMo3	N/A	N/A
hsa-miR-548g-3p	QKI	V	ElMMo3	N/A	N/A
hsa-miR-548g-3p	RYBP	V	ElMMo3	N/A	N/A
hsa-miR-548g-3p	ZFHX4	V	ElMMo3	N/A	N/A
hsa-miR-548g-3p	LCOR	V	ElMMo3	N/A	N/A
hsa-miR-548g-3p	CREBRF	V	ElMMo3	N/A	N/A
hsa-miR-548g-3p	CELF2	V	ElMMo3	N/A	N/A
hsa-miR-548g-3p	ZFHX3	V	ElMMo3	N/A	N/A
hsa-miR-548g-3p	KLHL15	V	ElMMo3	N/A	N/A
hsa-miR-548g-3p	DYRK1A	V	ElMMo3	N/A	N/A
hsa-miR-548g-3p	TBL1XR1	V	ElMMo3	N/A	N/A
hsa-miR-548g-3p	ZEB1	V	ElMMo3	N/A	N/A
hsa-miR-548g-3p	TNRC6B	V	ElMMo3	N/A	N/A
hsa-miR-548g-3p	ENAH	V	ElMMo3	N/A	N/A
hsa-miR-548g-3p	AFF3	V	ElMMo3	N/A	N/A
hsa-miR-548g-3p	PPTC7	V	ElMMo3	N/A	N/A
hsa-miR-548g-3p	ZNF148	V	ElMMo3	N/A	N/A
hsa-miR-548g-3p	SH3TC2	V	ElMMo3	N/A	N/A
hsa-miR-548g-3p	NAB1	V	ElMMo3	N/A	N/A
hsa-miR-548g-3p	RLIM	V	ElMMo3	N/A	N/A
hsa-miR-548g-3p	DYNC1LI2	V	ElMMo3	N/A	N/A
hsa-miR-548g-3p	TET2	V	ElMMo3	N/A	N/A
hsa-miR-548g-3p	SOCS6	V	ElMMo3	N/A	N/A
hsa-miR-548g-3p	HNRNPA3	V	ElMMo3	N/A	N/A
hsa-miR-548g-3p	FOXJ3	V	ElMMo3	N/A	N/A
hsa-miR-548g-3p	CSRNP3	V	ElMMo3	N/A	N/A
hsa-miR-548g-3p	PURB	V	ElMMo3	N/A	N/A
hsa-miR-548g-3p	WDR26	V	ElMMo3	N/A	N/A
hsa-miR-548g-3p	SLC4A4	V	ElMMo3	N/A	N/A
hsa-miR-548g-3p	ZZZ3	V	ElMMo3	N/A	N/A
hsa-miR-548g-3p	STAG2	V	ElMMo3	N/A	N/A
hsa-miR-548g-3p	PCLO	V	ElMMo3	N/A	N/A
hsa-miR-548g-3p	MTUS2	V	ElMMo3	N/A	N/A
hsa-miR-548g-3p	NFIB	V	ElMMo3	N/A	N/A
hsa-miR-548g-3p	ASAP1	V	ElMMo3	N/A	N/A
hsa-miR-548g-3p	ZC3H12C	V	ElMMo3	N/A	N/A
hsa-miR-548g-3p	PTBP2	V	ElMMo3	N/A	N/A
hsa-miR-548g-3p	PTEN	V	ElMMo3	N/A	N/A
hsa-miR-548g-3p	DDX3X	V	ElMMo3	N/A	N/A
hsa-miR-548g-3p	RAB22A	V	ElMMo3	N/A	N/A
hsa-miR-548g-3p	SOS1	V	ElMMo3	N/A	N/A
hsa-miR-548g-3p	SYNCRIP	V	ElMMo3	N/A	N/A
hsa-miR-548g-3p	CREB5	V	ElMMo3	N/A	N/A
hsa-miR-548g-3p	BCL11B	V	ElMMo3	N/A	N/A
hsa-miR-548g-3p	PHC3	V	ElMMo3	N/A	N/A
hsa-miR-548g-3p	BCL11A	V	ElMMo3	N/A	N/A
hsa-miR-548g-3p	INO80D	V	ElMMo3	N/A	N/A
hsa-miR-548g-3p	DCUN1D5	V	ElMMo3	N/A	N/A
hsa-miR-548g-3p	TMCC1	V	ElMMo3	N/A	N/A
hsa-miR-548g-3p	CUL3	V	ElMMo3	N/A	N/A
hsa-miR-548g-3p	FNBP1L	V	ElMMo3	N/A	N/A
hsa-miR-548g-3p	TNRC6A	V	ElMMo3	N/A	N/A
hsa-miR-548g-3p	DIXDC1	V	ElMMo3	N/A	N/A
hsa-miR-548g-3p	RBMS1	V	ElMMo3	N/A	N/A
hsa-miR-548g-3p	NAV3	V	ElMMo3	N/A	N/A
hsa-miR-548g-3p	CPNE3	V	ElMMo3	N/A	N/A
hsa-miR-548g-3p	PGM2L1	V	ElMMo3	N/A	N/A
hsa-miR-548g-3p	DDHD1	V	ElMMo3	N/A	N/A
hsa-miR-548g-3p	ZNF264	V	ElMMo3	N/A	N/A
hsa-miR-548g-3p	ACVR2B	V	ElMMo3	N/A	N/A
hsa-miR-548g-3p	KCMF1	V	ElMMo3	N/A	N/A
hsa-miR-548g-3p	PDK3	V	ElMMo3	N/A	N/A
hsa-miR-548g-3p	HLF	V	ElMMo3	N/A	N/A
hsa-miR-548g-3p	GPR85	V	ElMMo3	N/A	N/A
hsa-miR-548g-3p	LCORL	V	ElMMo3	N/A	N/A
hsa-miR-548g-3p	WNT5A	V	ElMMo3	N/A	N/A
hsa-miR-548g-3p	BACH2	V	ElMMo3	N/A	N/A
hsa-miR-548g-3p	ZBTB34	V	ElMMo3	N/A	N/A
hsa-miR-548g-3p	SOX11	V	ElMMo3	N/A	N/A
hsa-miR-548g-3p	KDM7A	V	ElMMo3	N/A	N/A
hsa-miR-548g-3p	PTPRT	V	ElMMo3	N/A	N/A
hsa-miR-548g-3p	TRIM33	V	ElMMo3	N/A	N/A
hsa-miR-548g-3p	KLHL28	V	ElMMo3	N/A	N/A
hsa-miR-548g-3p	FBXO11	V	ElMMo3	N/A	N/A
hsa-miR-548g-3p	MYT1L	V	ElMMo3	N/A	N/A
hsa-miR-548g-3p	FKBP5	V	ElMMo3	N/A	N/A
hsa-miR-548g-3p	SOX9	V	ElMMo3	N/A	N/A
hsa-miR-548g-3p	PAG1	V	ElMMo3	N/A	N/A
hsa-miR-548g-3p	SDC2	V	ElMMo3	N/A	N/A
hsa-miR-548g-3p	CD47	V	ElMMo3	N/A	N/A
hsa-miR-548g-3p	NEDD4L	V	ElMMo3	N/A	N/A
hsa-miR-548g-3p	PAPD5	V	ElMMo3	N/A	N/A
hsa-miR-548g-3p	B4GALT6	V	ElMMo3	N/A	N/A
hsa-miR-548g-3p	ZPLD1	V	ElMMo3	N/A	N/A
hsa-miR-548g-3p	SERBP1	V	ElMMo3	N/A	N/A
hsa-miR-548g-3p	SPRED1	V	ElMMo3	N/A	N/A
hsa-miR-548g-3p	ITGAV	V	ElMMo3	N/A	N/A
hsa-miR-548g-3p	MKLN1	V	ElMMo3	N/A	N/A
hsa-miR-548g-3p	UXS1	V	ElMMo3	N/A	N/A
hsa-miR-548g-3p	BRWD1	V	MirTar	N/A	N/A
hsa-miR-548g-3p	NFAT5	V	MirTar	N/A	N/A
hsa-miR-548g-3p	QKI	V	MirTar	N/A	N/A
hsa-miR-548g-3p	SH3TC2	V	MirTar	N/A	N/A
hsa-miR-548g-3p	SOCS6	V	MirTar	N/A	N/A

## Sheet: Suppl Table 4
Supplementary Table 4. Predicted targets of the indicated miRNAs are listed. As search engine the MiRTargetLink 2.0 was used.
miRNA	Target / Target pathway	Support	Source	Experiment(s)	Reference - PMID
hsa-miR-181a-5p	NLK	Functional MTI	MIRT000243	Luciferase reporter assay	19585654
hsa-miR-181a-5p	GATA6	Functional MTI	MIRT000244	Luciferase reporter assay	19585654
hsa-miR-181a-5p	GATA6	Functional MTI (Weak)	MIRT000244	Microarray	17612493
hsa-miR-181a-5p	CDX2	Functional MTI	MIRT000245	Luciferase reporter assay	19585654
hsa-miR-181a-5p	PLAG1	Functional MTI	MIRT000698	Western blot, Luciferase reporter assay, Microarray	19692702
hsa-miR-181a-5p	BCL2	Functional MTI	MIRT003501	Luciferase reporter assay, qRT-PCR, Western blot, Reporter assay;Western blot;Other	20162574
hsa-miR-181a-5p	PROX1	Functional MTI	MIRT003630	Luciferase reporter assay, qRT-PCR, Western blot	20558617
hsa-miR-181a-5p	PROX1	Functional MTI	MIRT003630	Luciferase reporter assay, qRT-PCR, Western blot	25706394
hsa-miR-181a-5p	KAT2B	Functional MTI	MIRT004327	Western blot, Luciferase reporter assay	18728182
hsa-miR-181a-5p	CDKN1B	Functional MTI	MIRT004554	Luciferase reporter assay, Western blot, Reporter assay;Western blot;qRT-PCR	19273599
hsa-miR-181a-5p	CDKN1B	Functional MTI (Weak)	MIRT004554	CLASH	23622248
hsa-miR-181a-5p	CDKN1B	Functional MTI	MIRT004554	qRT-PCR, Western blot	27534652
hsa-miR-181a-5p	ZNF763	Functional MTI	MIRT005544	Luciferase reporter assay, Microarray, Western blot	20591824
hsa-miR-181a-5p	DDIT4	Functional MTI	MIRT005575	Immunoblot, Luciferase reporter assay, qRT-PCR	21274007
hsa-miR-181a-5p	DDIT4	Functional MTI (Weak)	MIRT005575	PAR-CLIP	21572407
hsa-miR-181a-5p	ATM	Functional MTI	MIRT005576	Immunoblot, Luciferase reporter assay, qRT-PCR	21274007
hsa-miR-181a-5p	HIPK2	Functional MTI	MIRT005577	Immunoblot, Luciferase reporter assay, qRT-PCR	21274007
hsa-miR-181a-5p	HIPK2	Functional MTI (Weak)	MIRT005577	qRT-PCR	26793992
hsa-miR-181a-5p	BCL2L11	Functional MTI	MIRT005767	Luciferase reporter assay, qRT-PCR, Western blot	20841506
hsa-miR-181a-5p	BCL2L11	Functional MTI	MIRT005767	Luciferase reporter assay	23241956
hsa-miR-181a-5p	HRAS	Functional MTI	MIRT005880	Luciferase reporter assay, qRT-PCR, Western blot, Reporter assay	21167132
hsa-miR-181a-5p	RNF2	Functional MTI	MIRT006166	Luciferase reporter assay, Microarray, qRT-PCR, Western blot	21840484
hsa-miR-181a-5p	RALA	Functional MTI	MIRT006194	Flow, Luciferase reporter assay, Microarray, qRT-PCR, Western blot	22442671
hsa-miR-181a-5p	RALA	Functional MTI (Weak)	MIRT006194	Microarray, qRT-PCR	22815788
hsa-miR-181a-5p	SIRT1	Functional MTI	MIRT006213	Immunoblot, Luciferase reporter assay, qRT-PCR	22476949
hsa-miR-181a-5p	SIRT1	Functional MTI	MIRT006213	Luciferase reporter assay	22228303
hsa-miR-181a-5p	SIRT1	Functional MTI	MIRT006213	GFP reporter assay	26922183
hsa-miR-181a-5p	PRAP1	Functional MTI	MIRT006395	Luciferase reporter assay	21779487
hsa-miR-181a-5p	DUSP6	Functional MTI	MIRT006481	Luciferase reporter assay, Western blot	17382377
hsa-miR-181a-5p	DUSP6	Functional MTI (Weak)	MIRT006481	Flow, Microarray, qRT-PCR	25477247
hsa-miR-181a-5p	PTPN11	Functional MTI	MIRT006482	Luciferase reporter assay, Western blot	17382377
hsa-miR-181a-5p	DUSP5	Functional MTI	MIRT006483	Luciferase reporter assay, Western blot	17382377
hsa-miR-181a-5p	DUSP5	Functional MTI (Weak)	MIRT006483	HITS-CLIP	22473208
hsa-miR-181a-5p	PTPN22	Functional MTI	MIRT006484	Luciferase reporter assay, Western blot	17382377
hsa-miR-181a-5p	FOS	Functional MTI	MIRT006851	Luciferase reporter assay	22956783
hsa-miR-181a-5p	MTMR3	Functional MTI	MIRT006871	Luciferase reporter assay	22971574
hsa-miR-181a-5p	MTMR3	Functional MTI	MIRT006871	qRT-PCR, Western blot	28447759
hsa-miR-181a-5p	KLF6	Functional MTI	MIRT006939	Luciferase reporter assay, qRT-PCR, Western blot	22581522
hsa-miR-181a-5p	KLF6	Functional MTI	MIRT006939	Luciferase reporter assay, qRT-PCR, Western blot	25182666
hsa-miR-181a-5p	KLF6	Functional MTI	MIRT006939	Luciferase reporter assay	27673564
hsa-miR-181a-5p	MCL1	Functional MTI	MIRT006949	Luciferase reporter assay	22610076
hsa-miR-181a-5p	XIAP	Functional MTI	MIRT006950	Luciferase reporter assay	22610076
hsa-miR-181a-5p	GPR78	Functional MTI	MIRT007058	Luciferase reporter assay	23085757
hsa-miR-181a-5p	ENAH	Functional MTI (Weak)	MIRT025077	Microarray	17612493
hsa-miR-181a-5p	ZNF25	Functional MTI (Weak)	MIRT025078	Microarray	17612493
hsa-miR-181a-5p	S100A1	Functional MTI (Weak)	MIRT025080	Microarray	17612493
hsa-miR-181a-5p	PLA2G4C	Functional MTI (Weak)	MIRT025081	Microarray	17612493
hsa-miR-181a-5p	NOL4	Functional MTI (Weak)	MIRT025082	Microarray	17612493
hsa-miR-181a-5p	SIX6	Functional MTI (Weak)	MIRT025083	Microarray	17612493
hsa-miR-181a-5p	FKBP10	Functional MTI (Weak)	MIRT025084	Microarray	17612493
hsa-miR-181a-5p	SMCHD1	Functional MTI (Weak)	MIRT025085	Microarray	17612493
hsa-miR-181a-5p	OR11A1	Functional MTI (Weak)	MIRT025086	Microarray	17612493
hsa-miR-181a-5p	INCENP	Functional MTI (Weak)	MIRT025087	Microarray	17612493
hsa-miR-181a-5p	INCENP	Functional MTI (Weak)	MIRT025087	HITS-CLIP	22473208
hsa-miR-181a-5p	LPGAT1	Functional MTI (Weak)	MIRT025088	Microarray	17612493
hsa-miR-181a-5p	LFNG	Functional MTI (Weak)	MIRT025038	Microarray	17612493
hsa-miR-181a-5p	LRRC17	Functional MTI (Weak)	MIRT025039	Microarray	17612493
hsa-miR-181a-5p	CHRFAM7A	Functional MTI (Weak)	MIRT025040	Microarray	17612493
hsa-miR-181a-5p	CD46	Functional MTI (Weak)	MIRT025041	Microarray	17612493
hsa-miR-181a-5p	CLUAP1	Functional MTI (Weak)	MIRT025089	Microarray	17612493
hsa-miR-181a-5p	RASSF6	Functional MTI (Weak)	MIRT025042	Microarray	17612493
hsa-miR-181a-5p	RASSF6	Functional MTI	MIRT025042	Luciferase reporter assay, qRT-PCR, Western blot	28043911
hsa-miR-181a-5p	FXYD6	Functional MTI (Weak)	MIRT025043	Microarray	17612493
hsa-miR-181a-5p	KCTD3	Functional MTI (Weak)	MIRT025044	Microarray	17612493
hsa-miR-181a-5p	TSHR	Functional MTI (Weak)	MIRT025045	Microarray	17612493
hsa-miR-181a-5p	ZNF558	Functional MTI (Weak)	MIRT025046	Microarray	17612493
hsa-miR-181a-5p	C8A	Functional MTI (Weak)	MIRT025047	Microarray	17612493
hsa-miR-181a-5p	ARL6IP6	Functional MTI (Weak)	MIRT025048	Microarray	17612493
hsa-miR-181a-5p	ZNF426	Functional MTI (Weak)	MIRT025049	Microarray	17612493
hsa-miR-181a-5p	ATF7IP2	Functional MTI (Weak)	MIRT025051	Microarray	17612493
hsa-miR-181a-5p	PRR4	Functional MTI (Weak)	MIRT025052	Microarray	17612493
hsa-miR-181a-5p	TCF21	Functional MTI (Weak)	MIRT025053	Microarray	17612493
hsa-miR-181a-5p	PHOX2A	Functional MTI (Weak)	MIRT025054	Microarray	17612493
hsa-miR-181a-5p	PLPBP	Functional MTI (Weak)	MIRT025055	Microarray	17612493
hsa-miR-181a-5p	HACD3	Functional MTI (Weak)	MIRT025056	Microarray	17612493
hsa-miR-181a-5p	GSTM2	Functional MTI (Weak)	MIRT025057	Microarray	17612493
hsa-miR-181a-5p	FSIP1	Functional MTI (Weak)	MIRT025058	Microarray	17612493
hsa-miR-181a-5p	KBTBD3	Functional MTI (Weak)	MIRT025059	Microarray	17612493
hsa-miR-181a-5p	PTPRZ1	Functional MTI (Weak)	MIRT025060	Microarray	17612493
hsa-miR-181a-5p	WNT3A	Functional MTI (Weak)	MIRT025061	Microarray	17612493
hsa-miR-181a-5p	TUSC1	Functional MTI (Weak)	MIRT025062	Microarray	17612493
hsa-miR-181a-5p	LRRN3	Functional MTI (Weak)	MIRT025063	Microarray	17612493
hsa-miR-181a-5p	TMEM45A	Functional MTI (Weak)	MIRT025064	Microarray	17612493
hsa-miR-181a-5p	ARF6	Functional MTI (Weak)	MIRT025065	Microarray	17612493
hsa-miR-181a-5p	OFCC1	Functional MTI (Weak)	MIRT025134	Microarray	17612493
hsa-miR-181a-5p	IQCG	Functional MTI (Weak)	MIRT025135	Microarray	17612493
hsa-miR-181a-5p	IQCG	Functional MTI (Weak)	MIRT025135	PAR-CLIP	22100165
hsa-miR-181a-5p	NKX3-2	Functional MTI (Weak)	MIRT025136	Microarray	17612493
hsa-miR-181a-5p	OTX2	Functional MTI (Weak)	MIRT025137	Microarray	17612493
hsa-miR-181a-5p	ROPN1L	Functional MTI (Weak)	MIRT025138	Microarray	17612493
hsa-miR-181a-5p	TMEM14A	Functional MTI (Weak)	MIRT025139	Microarray	17612493
hsa-miR-181a-5p	TAF2	Functional MTI (Weak)	MIRT025140	Microarray	17612493
hsa-miR-181a-5p	IDS	Functional MTI (Weak)	MIRT025141	Microarray	17612493
hsa-miR-181a-5p	FRA10AC1	Functional MTI (Weak)	MIRT025142	Microarray	17612493
hsa-miR-181a-5p	COL27A1	Functional MTI (Weak)	MIRT025143	Microarray	17612493
hsa-miR-181a-5p	EPHA5	Functional MTI (Weak)	MIRT025144	Microarray	17612493
hsa-miR-181a-5p	DCST1	Functional MTI (Weak)	MIRT025145	Microarray	17612493
hsa-miR-181a-5p	ZNF562	Functional MTI (Weak)	MIRT025146	Microarray	17612493
hsa-miR-181a-5p	EYA4	Functional MTI (Weak)	MIRT025147	Microarray	17612493
hsa-miR-181a-5p	CHL1	Functional MTI (Weak)	MIRT025148	Microarray	17612493
hsa-miR-181a-5p	TAAR6	Functional MTI (Weak)	MIRT025149	Microarray	17612493
hsa-miR-181a-5p	SLCO2A1	Functional MTI (Weak)	MIRT025150	Microarray	17612493
hsa-miR-181a-5p	HMGB2	Functional MTI (Weak)	MIRT025152	Microarray	17612493
hsa-miR-181a-5p	HERC3	Functional MTI (Weak)	MIRT025153	Microarray	17612493
hsa-miR-181a-5p	BTBD3	Functional MTI (Weak)	MIRT025154	Microarray	17612493
hsa-miR-181a-5p	SRPK2	Functional MTI (Weak)	MIRT025155	Microarray	17612493
hsa-miR-181a-5p	DNAJC7	Functional MTI (Weak)	MIRT025156	Microarray	17612493
hsa-miR-181a-5p	ANKRD1	Functional MTI (Weak)	MIRT025157	Microarray	17612493
hsa-miR-181a-5p	CFI	Functional MTI (Weak)	MIRT025158	Microarray	17612493
hsa-miR-181a-5p	MRPS14	Functional MTI (Weak)	MIRT025159	Microarray	17612493
hsa-miR-181a-5p	MRPS14	Functional MTI (Weak)	MIRT025159	PAR-CLIP	23592263
hsa-miR-181a-5p	HEY2	Functional MTI (Weak)	MIRT025160	Microarray	17612493
hsa-miR-181a-5p	MTMR12	Functional MTI (Weak)	MIRT025161	Microarray	17612493
hsa-miR-181a-5p	ACOT12	Functional MTI (Weak)	MIRT025162	Microarray	17612493
hsa-miR-181a-5p	PCLAF	Functional MTI (Weak)	MIRT025163	Microarray	17612493
hsa-miR-181a-5p	USP28	Functional MTI (Weak)	MIRT025164	Microarray	17612493
hsa-miR-181a-5p	AMMECR1	Functional MTI (Weak)	MIRT025165	Microarray	17612493
hsa-miR-181a-5p	BPGM	Functional MTI (Weak)	MIRT025166	Microarray	17612493
hsa-miR-181a-5p	DSCR8	Functional MTI (Weak)	MIRT025167	Microarray	17612493
hsa-miR-181a-5p	UGT3A1	Functional MTI (Weak)	MIRT025168	Microarray	17612493
hsa-miR-181a-5p	HSD17B3	Functional MTI (Weak)	MIRT025169	Microarray	17612493
hsa-miR-181a-5p	GADD45G	Functional MTI (Weak)	MIRT025170	Microarray	17612493
hsa-miR-181a-5p	FBXO34	Functional MTI (Weak)	MIRT025171	Microarray	17612493
hsa-miR-181a-5p	C1QTNF9	Functional MTI (Weak)	MIRT025172	Microarray	17612493
hsa-miR-181a-5p	KLRC4	Functional MTI (Weak)	MIRT025173	Microarray	17612493
hsa-miR-181a-5p	MOB3B	Functional MTI (Weak)	MIRT025174	Microarray	17612493
hsa-miR-181a-5p	FKBP7	Functional MTI (Weak)	MIRT025175	Microarray	17612493
hsa-miR-181a-5p	TBX4	Functional MTI (Weak)	MIRT025176	Microarray	17612493
hsa-miR-181a-5p	TMPRSS11A	Functional MTI (Weak)	MIRT025177	Microarray	17612493
hsa-miR-181a-5p	SNAI2	Functional MTI (Weak)	MIRT025178	Microarray	17612493
hsa-miR-181a-5p	SLC7A11	Functional MTI (Weak)	MIRT025179	Microarray	17612493
hsa-miR-181a-5p	NUDT12	Functional MTI (Weak)	MIRT025180	Microarray	17612493
hsa-miR-181a-5p	COPS2	Functional MTI (Weak)	MIRT025181	Microarray	17612493
hsa-miR-181a-5p	ZNF12	Functional MTI (Weak)	MIRT025182	Microarray	17612493
hsa-miR-181a-5p	PRLR	Functional MTI (Weak)	MIRT025183	Microarray	17612493
hsa-miR-181a-5p	PLCL2	Functional MTI (Weak)	MIRT025184	Microarray	17612493
hsa-miR-181a-5p	ZNF594	Functional MTI (Weak)	MIRT025185	Microarray	17612493
hsa-miR-181a-5p	METAP1	Functional MTI (Weak)	MIRT025186	Microarray	17612493
hsa-miR-181a-5p	HSPA13	Functional MTI (Weak)	MIRT025187	Sequencing	20371350
hsa-miR-181a-5p	NR6A1	Functional MTI (Weak)	MIRT025188	Sequencing	20371350
hsa-miR-181a-5p	NR6A1	Functional MTI (Weak)	MIRT025188	HITS-CLIP	22473208
hsa-miR-181a-5p	NR6A1	Functional MTI (Weak)	MIRT025188	PAR-CLIP	21572407
hsa-miR-181a-5p	YOD1	Functional MTI (Weak)	MIRT025189	Sequencing	20371350
hsa-miR-181a-5p	SLC37A3	Functional MTI (Weak)	MIRT025190	Sequencing	20371350
hsa-miR-181a-5p	FBXO11	Functional MTI (Weak)	MIRT025191	Sequencing	20371350
hsa-miR-181a-5p	FBXO11	Functional MTI (Weak)	MIRT025191	HITS-CLIP	22473208
hsa-miR-181a-5p	ZNF445	Functional MTI (Weak)	MIRT025192	Sequencing	20371350
hsa-miR-181a-5p	TM9SF3	Functional MTI (Weak)	MIRT025193	Sequencing	20371350
hsa-miR-181a-5p	ATP8A1	Functional MTI (Weak)	MIRT025194	Sequencing	20371350
hsa-miR-181a-5p	TMEM64	Functional MTI (Weak)	MIRT025195	Sequencing	20371350
hsa-miR-181a-5p	MOB1B	Functional MTI (Weak)	MIRT025196	Sequencing	20371350
hsa-miR-181a-5p	ARF6	Functional MTI (Weak)	MIRT025065	PAR-CLIP	21572407
hsa-miR-181a-5p	C1orf109	Functional MTI (Weak)	MIRT025066	Microarray	17612493
hsa-miR-181a-5p	TAF15	Functional MTI (Weak)	MIRT025067	Microarray	17612493
hsa-miR-181a-5p	PLXDC2	Functional MTI (Weak)	MIRT025068	Microarray	17612493
hsa-miR-181a-5p	NMRK2	Functional MTI (Weak)	MIRT025069	Microarray	17612493
hsa-miR-181a-5p	WNT2	Functional MTI (Weak)	MIRT025070	Microarray	17612493
hsa-miR-181a-5p	ATG10	Functional MTI (Weak)	MIRT025071	Microarray	17612493
hsa-miR-181a-5p	PRDX3	Functional MTI (Weak)	MIRT025072	Microarray	17612493
hsa-miR-181a-5p	ZNF652	Functional MTI (Weak)	MIRT025073	Microarray	17612493
hsa-miR-181a-5p	RTEL1-TNFRSF6B	Functional MTI (Weak)	MIRT025074	Microarray	17612493
hsa-miR-181a-5p	GCNT1	Functional MTI (Weak)	MIRT025075	Microarray	17612493
hsa-miR-181a-5p	PCDHB8	Functional MTI (Weak)	MIRT025076	Microarray	17612493
hsa-miR-181a-5p	GNAI3	Functional MTI (Weak)	MIRT025197	Sequencing	20371350
hsa-miR-181a-5p	TAB2	Functional MTI (Weak)	MIRT025198	Sequencing	20371350
hsa-miR-181a-5p	SRSF7	Functional MTI (Weak)	MIRT025199	Sequencing	20371350
hsa-miR-181a-5p	DDX3X	Functional MTI (Weak)	MIRT025200	Sequencing	20371350
hsa-miR-181a-5p	DDX3X	Functional MTI (Weak)	MIRT025200	CLASH	23622248
hsa-miR-181a-5p	DDX3X	Functional MTI	MIRT025200	Luciferase reporter assay, qRT-PCR, Western blot	22492871
hsa-miR-181a-5p	DDX3X	Functional MTI (Weak)	MIRT025200	PAR-CLIP	23592263
hsa-miR-181a-5p	DDX3X	Functional MTI (Weak)	MIRT025200	PAR-CLIP	22012620
hsa-miR-181a-5p	KRAS	Functional MTI (Weak)	MIRT025201	Sequencing	20371350
hsa-miR-181a-5p	KRAS	Functional MTI	MIRT025201	Luciferase reporter assay, qRT-PCR, Western blot	23752186
hsa-miR-181a-5p	KRAS	Functional MTI	MIRT025201	Luciferase reporter assay, qRT-PCR, Western blot	27517749
hsa-miR-181a-5p	LBR	Functional MTI (Weak)	MIRT025202	Sequencing, PAR-CLIP	20371350
hsa-miR-181a-5p	LBR	Functional MTI (Weak)	MIRT025202	HITS-CLIP	22473208
hsa-miR-181a-5p	GIGYF1	Functional MTI (Weak)	MIRT025203	Sequencing	20371350
hsa-miR-181a-5p	GIGYF1	Functional MTI (Weak)	MIRT025203	HITS-CLIP	22473208
hsa-miR-181a-5p	GIGYF1	Functional MTI (Weak)	MIRT025203	PAR-CLIP	24398324
hsa-miR-181a-5p	GIGYF1	Functional MTI (Weak)	MIRT025203	PAR-CLIP	23446348
hsa-miR-181a-5p	KLHL42	Functional MTI (Weak)	MIRT025204	Sequencing	20371350
hsa-miR-181a-5p	TMEM132B	Functional MTI (Weak)	MIRT025205	Sequencing	20371350
hsa-miR-181a-5p	AFTPH	Functional MTI (Weak)	MIRT025206	Sequencing	20371350
hsa-miR-181a-5p	ZNF148	Functional MTI (Weak)	MIRT025207	Sequencing	20371350
hsa-miR-181a-5p	NOTCH2	Functional MTI (Weak)	MIRT025208	Sequencing	20371350
hsa-miR-181a-5p	NOTCH2	Functional MTI (Weak)	MIRT025208	Microarray	22942087
hsa-miR-181a-5p	NFYB	Functional MTI (Weak)	MIRT025209	Sequencing	20371350
hsa-miR-181a-5p	LYSMD3	Functional MTI (Weak)	MIRT025090	Microarray	17612493
hsa-miR-181a-5p	CCDC6	Functional MTI (Weak)	MIRT025091	Microarray	17612493
hsa-miR-181a-5p	BAG2	Functional MTI (Weak)	MIRT025092	Microarray	17612493
hsa-miR-181a-5p	GPR83	Functional MTI (Weak)	MIRT025093	Microarray	17612493
hsa-miR-181a-5p	PTGS2	Functional MTI (Weak)	MIRT025094	Microarray	17612493
hsa-miR-181a-5p	ANKRD13C	Functional MTI (Weak)	MIRT025095	Microarray	17612493
hsa-miR-181a-5p	RLF	Functional MTI (Weak)	MIRT025096	Microarray	17612493
hsa-miR-181a-5p	RLF	Functional MTI (Weak)	MIRT025096	HITS-CLIP	22473208
hsa-miR-181a-5p	FBXO28	Functional MTI (Weak)	MIRT025097	Sequencing	20371350
hsa-miR-181a-5p	ZNF350	Functional MTI (Weak)	MIRT025098	Sequencing	20371350
hsa-miR-181a-5p	TIAL1	Functional MTI (Weak)	MIRT025099	Sequencing	20371350
hsa-miR-181a-5p	RNF34	Functional MTI (Weak)	MIRT025100	Sequencing	20371350
hsa-miR-181a-5p	LCLAT1	Functional MTI (Weak)	MIRT025101	Sequencing, PAR-CLIP	20371350
hsa-miR-181a-5p	LCLAT1	Functional MTI (Weak)	MIRT025101	PAR-CLIP	21572407
hsa-miR-181a-5p	JCAD	Functional MTI (Weak)	MIRT025102	Sequencing	20371350
hsa-miR-181a-5p	ZNF35	Functional MTI (Weak)	MIRT025103	Sequencing	20371350
hsa-miR-181a-5p	PITPNB	Functional MTI (Weak)	MIRT025104	Sequencing	20371350
hsa-miR-181a-5p	SCD	Functional MTI (Weak)	MIRT025105	Sequencing	20371350
hsa-miR-181a-5p	SCD	Functional MTI (Weak)	MIRT025105	PAR-CLIP	23446348
hsa-miR-181a-5p	SCD	Functional MTI (Weak)	MIRT025105	PAR-CLIP	21572407
hsa-miR-181a-5p	H3F3B	Functional MTI (Weak)	MIRT025106	Sequencing	20371350
hsa-miR-181a-5p	GATAD2B	Functional MTI (Weak)	MIRT025107	Sequencing	20371350
hsa-miR-181a-5p	LGALSL	Functional MTI (Weak)	MIRT025108	Sequencing	20371350
hsa-miR-181a-5p	TGIF2	Functional MTI (Weak)	MIRT025109	Sequencing	20371350
hsa-miR-181a-5p	MOB1A	Functional MTI (Weak)	MIRT025110	Sequencing	20371350
hsa-miR-181a-5p	SLC35B4	Functional MTI (Weak)	MIRT025111	Sequencing	20371350
hsa-miR-181a-5p	FAM160A2	Functional MTI (Weak)	MIRT025112	Sequencing	20371350
hsa-miR-181a-5p	FAM160A2	Functional MTI (Weak)	MIRT025112	HITS-CLIP	22473208
hsa-miR-181a-5p	NUP58	Functional MTI (Weak)	MIRT025113	Sequencing	20371350
hsa-miR-181a-5p	GPRIN3	Functional MTI (Weak)	MIRT025114	Sequencing	20371350
hsa-miR-181a-5p	H1F0	Functional MTI (Weak)	MIRT025115	Sequencing	20371350
hsa-miR-181a-5p	H1F0	Functional MTI (Weak)	MIRT025115	PAR-CLIP	26701625
hsa-miR-181a-5p	ARHGAP12	Functional MTI (Weak)	MIRT025116	Sequencing	20371350
hsa-miR-181a-5p	SPRY2	Functional MTI (Weak)	MIRT025117	Sequencing	20371350
hsa-miR-181a-5p	TGFBR3	Functional MTI (Weak)	MIRT025118	Sequencing	20371350
hsa-miR-181a-5p	TMED4	Functional MTI (Weak)	MIRT025119	Sequencing	20371350
hsa-miR-181a-5p	MAP2K1	Functional MTI (Weak)	MIRT025120	Sequencing	20371350
hsa-miR-181a-5p	MAP2K1	Functional MTI	MIRT025120	Luciferase reporter assay, Microarray, qRT-PCR, Western blot	23911747
hsa-miR-181a-5p	PUM1	Functional MTI (Weak)	MIRT025121	Sequencing	20371350
hsa-miR-181a-5p	TRIM2	Functional MTI (Weak)	MIRT025122	Sequencing	20371350
hsa-miR-181a-5p	FBXO33	Functional MTI (Weak)	MIRT025123	Sequencing	20371350
hsa-miR-181a-5p	NRP1	Functional MTI (Weak)	MIRT025124	Microarray	17612493
hsa-miR-181a-5p	NRP1	Functional MTI (Weak)	MIRT025124	Sequencing	20371350
hsa-miR-181a-5p	FAM47B	Functional MTI (Weak)	MIRT025125	Microarray	17612493
hsa-miR-181a-5p	CCNG1	Functional MTI (Weak)	MIRT025126	Microarray	17612493
hsa-miR-181a-5p	CCNG1	Functional MTI (Weak)	MIRT025126	PAR-CLIP	21572407
hsa-miR-181a-5p	BRMS1L	Functional MTI (Weak)	MIRT025127	Microarray	17612493
hsa-miR-181a-5p	OTUD1	Functional MTI (Weak)	MIRT025128	Microarray	17612493
hsa-miR-181a-5p	OTUD1	Functional MTI (Weak)	MIRT025128	PAR-CLIP	20371350
hsa-miR-181a-5p	ATP6V0E1	Functional MTI (Weak)	MIRT025129	Microarray	17612493
hsa-miR-181a-5p	WNT16	Functional MTI (Weak)	MIRT025130	Microarray	17612493
hsa-miR-181a-5p	CST5	Functional MTI (Weak)	MIRT025131	Microarray	17612493
hsa-miR-181a-5p	SH3BGRL	Functional MTI (Weak)	MIRT025132	Microarray	17612493
hsa-miR-181a-5p	GPR137B	Functional MTI (Weak)	MIRT025133	Microarray	17612493
hsa-miR-181a-5p	PBX3	Functional MTI	MIRT052976	Luciferase reporter assay, qRT-PCR, Western blot	22251480
hsa-miR-181a-5p	SIK2	Functional MTI (Weak)	MIRT047302	CLASH	23622248
hsa-miR-181a-5p	HOOK3	Functional MTI (Weak)	MIRT047303	CLASH	23622248
hsa-miR-181a-5p	FAM222B	Functional MTI (Weak)	MIRT047304	CLASH	23622248
hsa-miR-181a-5p	RPS8	Functional MTI (Weak)	MIRT047305	CLASH	23622248
hsa-miR-181a-5p	STAG2	Functional MTI (Weak)	MIRT047306	CLASH	23622248
hsa-miR-181a-5p	SMG1	Functional MTI (Weak)	MIRT047307	CLASH	23622248
hsa-miR-181a-5p	PFKFB2	Functional MTI (Weak)	MIRT047308	CLASH	23622248
hsa-miR-181a-5p	ZEB2	Functional MTI (Weak)	MIRT047309	CLASH	23622248
hsa-miR-181a-5p	MAZ	Functional MTI (Weak)	MIRT047310	CLASH	23622248
hsa-miR-181a-5p	RPL14	Functional MTI (Weak)	MIRT047311	CLASH	23622248
hsa-miR-181a-5p	KCTD2	Functional MTI (Weak)	MIRT047312	CLASH	23622248
hsa-miR-181a-5p	UBA2	Functional MTI (Weak)	MIRT047313	CLASH	23622248
hsa-miR-181a-5p	DDX27	Functional MTI (Weak)	MIRT047314	CLASH	23622248
hsa-miR-181a-5p	FAT1	Functional MTI (Weak)	MIRT047315	CLASH	23622248
hsa-miR-181a-5p	HDAC6	Functional MTI (Weak)	MIRT047316	CLASH	23622248
hsa-miR-181a-5p	TMEM192	Functional MTI (Weak)	MIRT047317	CLASH	23622248
hsa-miR-181a-5p	LAMA3	Functional MTI (Weak)	MIRT047318	CLASH	23622248
hsa-miR-181a-5p	HUWE1	Functional MTI (Weak)	MIRT047319	CLASH	23622248
hsa-miR-181a-5p	ND2	Functional MTI (Weak)	MIRT047320	CLASH	23622248
hsa-miR-181a-5p	HNRNPAB	Functional MTI (Weak)	MIRT047321	CLASH	23622248
hsa-miR-181a-5p	OCA2	Functional MTI (Weak)	MIRT047322	CLASH	23622248
hsa-miR-181a-5p	AP1M1	Functional MTI (Weak)	MIRT047323	CLASH	23622248
hsa-miR-181a-5p	UCHL1	Functional MTI (Weak)	MIRT047324	CLASH	23622248
hsa-miR-181a-5p	PGD	Functional MTI (Weak)	MIRT047325	CLASH	23622248
hsa-miR-181a-5p	ZFP36L2	Functional MTI (Weak)	MIRT047326	CLASH	23622248
hsa-miR-181a-5p	ZFP36L2	Functional MTI (Weak)	MIRT047326	HITS-CLIP	22473208
hsa-miR-181a-5p	AKAP12	Functional MTI (Weak)	MIRT047327	CLASH	23622248
hsa-miR-181a-5p	PABPC1	Functional MTI (Weak)	MIRT047328	CLASH	23622248
hsa-miR-181a-5p	GANAB	Functional MTI (Weak)	MIRT047329	CLASH	23622248
hsa-miR-181a-5p	PHPT1	Functional MTI (Weak)	MIRT047330	CLASH	23622248
hsa-miR-181a-5p	PPP3CA	Functional MTI	MIRT053196	Luciferase reporter assay	23677691
hsa-miR-181a-5p	ATG5	Functional MTI	MIRT053197	Immunoblot, Luciferase reporter assay, qRT-PCR	23322078
hsa-miR-181a-5p	ATG5	Functional MTI	MIRT053197	qRT-PCR, Western blot	26589846
hsa-miR-181a-5p	NOTCH1	Functional MTI	MIRT035538	Luciferase reporter assay, Western blot	22916024
hsa-miR-181a-5p	H2AFY	Functional MTI (Weak)	MIRT047331	CLASH	23622248
hsa-miR-181a-5p	TEAD4	Functional MTI (Weak)	MIRT047332	CLASH	23622248
hsa-miR-181a-5p	KLHL15	Functional MTI (Weak)	MIRT047333	CLASH	23622248
hsa-miR-181a-5p	KLHL15	Functional MTI (Weak)	MIRT047333	HITS-CLIP	22473208
hsa-miR-181a-5p	PRRC2B	Functional MTI (Weak)	MIRT047334	CLASH	23622248
hsa-miR-181a-5p	BRCA1	Functional MTI (Weak)	MIRT047335	CLASH	23622248
hsa-miR-181a-5p	MTCL1	Functional MTI (Weak)	MIRT047336	CLASH	23622248
hsa-miR-181a-5p	KIAA0100	Functional MTI (Weak)	MIRT047337	CLASH	23622248
hsa-miR-181a-5p	PPP1R9A	Functional MTI (Weak)	MIRT047338	CLASH	23622248
hsa-miR-181a-5p	MGAT5	Functional MTI (Weak)	MIRT047339	CLASH	23622248
hsa-miR-181a-5p	TNIP1	Functional MTI (Weak)	MIRT047340	CLASH	23622248
hsa-miR-181a-5p	COL16A1	Functional MTI	MIRT053039	Luciferase reporter assay, qRT-PCR, Western blot	23238588
hsa-miR-181a-5p	TIMP1	Functional MTI	MIRT052992	Luciferase reporter assay, qRT-PCR, Western blot	22492871
hsa-miR-181a-5p	PGR	Functional MTI	MIRT052993	Luciferase reporter assay, qRT-PCR, Western blot	22492871
hsa-miR-181a-5p	TGFBRAP1	Functional MTI (Weak)	MIRT053662	Microarray	22942087
hsa-miR-181a-5p	MADD	Functional MTI (Weak)	MIRT053688	Microarray	22942087
hsa-miR-181a-5p	CDH13	Functional MTI (Weak)	MIRT053689	Microarray	22942087
hsa-miR-181a-5p	ACAN	Functional MTI (Weak)	MIRT053690	Microarray	22942087
hsa-miR-181a-5p	MAP3K10	Functional MTI (Weak)	MIRT053691	Microarray	22942087
hsa-miR-181a-5p	PCDHB6	Functional MTI (Weak)	MIRT053692	Microarray	22942087
hsa-miR-181a-5p	MAP4K4	Functional MTI (Weak)	MIRT053693	Microarray	22942087
hsa-miR-181a-5p	MMP14	Functional MTI (Weak)	MIRT053694	Microarray	22942087
hsa-miR-181a-5p	TGFBRAP1	Functional MTI	MIRT053662	Luciferase reporter assay, qRT-PCR, Western blot	22714950
hsa-miR-181a-5p	TGFBR1	Functional MTI (Weak)	MIRT053663	Microarray	22942087
hsa-miR-181a-5p	TGFBR1	Functional MTI	MIRT053663	Luciferase reporter assay, qRT-PCR, Western blot	22714950
hsa-miR-181a-5p	TNFRSF11B	Functional MTI (Weak)	MIRT053664	Microarray	22942087
hsa-miR-181a-5p	PCDHAC1	Functional MTI (Weak)	MIRT053665	Microarray	22942087
hsa-miR-181a-5p	PCDHAC2	Functional MTI (Weak)	MIRT053666	Microarray	22942087
hsa-miR-181a-5p	PCDHA1	Functional MTI (Weak)	MIRT053667	Microarray	22942087
hsa-miR-181a-5p	PCDHA10	Functional MTI (Weak)	MIRT053668	Microarray	22942087
hsa-miR-181a-5p	PCDHA11	Functional MTI (Weak)	MIRT053669	Microarray	22942087
hsa-miR-181a-5p	PCDHA12	Functional MTI (Weak)	MIRT053670	Microarray	22942087
hsa-miR-181a-5p	PCDHA13	Functional MTI (Weak)	MIRT053671	Microarray	22942087
hsa-miR-181a-5p	PCDHA2	Functional MTI (Weak)	MIRT053672	Microarray	22942087
hsa-miR-181a-5p	PCDHA3	Functional MTI (Weak)	MIRT053673	Microarray	22942087
hsa-miR-181a-5p	PCDHA4	Functional MTI (Weak)	MIRT053674	Microarray	22942087
hsa-miR-181a-5p	PCDHA5	Functional MTI (Weak)	MIRT053675	Microarray	22942087
hsa-miR-181a-5p	PCDHA6	Functional MTI (Weak)	MIRT053676	Microarray	22942087
hsa-miR-181a-5p	PCDHA7	Functional MTI (Weak)	MIRT053677	Microarray	22942087
hsa-miR-181a-5p	PCDHA8	Functional MTI (Weak)	MIRT053678	Microarray	22942087
hsa-miR-181a-5p	PDGFRA	Functional MTI (Weak)	MIRT053679	Microarray	22942087
hsa-miR-181a-5p	BMP3	Functional MTI (Weak)	MIRT053680	Microarray	22942087
hsa-miR-181a-5p	SOX5	Functional MTI (Weak)	MIRT053681	Microarray	22942087
hsa-miR-181a-5p	MAP3K3	Functional MTI (Weak)	MIRT053682	Microarray	22942087
hsa-miR-181a-5p	MAP3K3	Functional MTI (Weak)	MIRT053682	HITS-CLIP	22473208
hsa-miR-181a-5p	TAB3	Functional MTI (Weak)	MIRT053683	Microarray	22942087
hsa-miR-181a-5p	PDAP1	Functional MTI (Weak)	MIRT053684	Microarray	22942087
hsa-miR-181a-5p	MAPK1IP1L	Functional MTI (Weak)	MIRT053685	Microarray	22942087
hsa-miR-181a-5p	BMPR2	Functional MTI (Weak)	MIRT053686	Microarray	22942087
hsa-miR-181a-5p	BMPR2	Functional MTI (Weak)	MIRT053686	HITS-CLIP	22473208
hsa-miR-181a-5p	SMAD2	Functional MTI (Weak)	MIRT053687	Microarray	22942087
hsa-miR-181a-5p	E2F5	Functional MTI	MIRT054422	Immunohistochemistry, Luciferase reporter assay, qRT-PCR, Western blot	24529171
hsa-miR-181a-5p	RAP1B	Functional MTI	MIRT054562	Immunofluorescence, Luciferase reporter assay, qRT-PCR, Western blot	24573637
hsa-miR-181a-5p	CCNK	Functional MTI (Weak)	MIRT071713	HITS-CLIP	22473208
hsa-miR-181a-5p	NHLRC3	Functional MTI (Weak)	MIRT068600	HITS-CLIP	22473208
hsa-miR-181a-5p	C12orf29	Functional MTI (Weak)	MIRT067357	Microarray, qRT-PCR	22815788
hsa-miR-181a-5p	CCNK	Functional MTI (Weak)	MIRT071713	PAR-CLIP	21572407
hsa-miR-181a-5p	PAPD5	Functional MTI (Weak)	MIRT074780	HITS-CLIP	22473208
hsa-miR-181a-5p	LDLR	Functional MTI (Weak)	MIRT081140	HITS-CLIP	23313552
hsa-miR-181a-5p	C2orf69	Functional MTI (Weak)	MIRT086584	HITS-CLIP	22473208
hsa-miR-181a-5p	CARM1	Functional MTI (Weak)	MIRT081041	HITS-CLIP	22473208
hsa-miR-181a-5p	SEPT2	Functional MTI (Weak)	MIRT088064	PAR-CLIP	23446348
hsa-miR-181a-5p	SEPT2	Functional MTI (Weak)	MIRT088064	PAR-CLIP	21572407
hsa-miR-181a-5p	TNPO1	Functional MTI (Weak)	MIRT097056	PAR-CLIP	23592263
hsa-miR-181a-5p	CUL5	Functional MTI (Weak)	MIRT128339	HITS-CLIP	22473208
hsa-miR-181a-5p	PTBP3	Functional MTI (Weak)	MIRT106868	HITS-CLIP	23824327
hsa-miR-181a-5p	LRRC8D	Functional MTI (Weak)	MIRT149117	HITS-CLIP	22473208
hsa-miR-181a-5p	PNRC2	Functional MTI (Weak)	MIRT134656	HITS-CLIP	22473208
hsa-miR-181a-5p	KIF2C	Functional MTI (Weak)	MIRT138427	HITS-CLIP	22473208
hsa-miR-181a-5p	KIF2C	Functional MTI (Weak)	MIRT138427	PAR-CLIP	23592263
hsa-miR-181a-5p	CHD9	Functional MTI (Weak)	MIRT143445	HITS-CLIP	22473208
hsa-miR-181a-5p	CHD9	Functional MTI (Weak)	MIRT143445	HITS-CLIP	23313552
hsa-miR-181a-5p	PRRC2C	Functional MTI (Weak)	MIRT131427	HITS-CLIP	22473208
hsa-miR-181a-5p	PEBP1	Functional MTI (Weak)	MIRT133211	HITS-CLIP	22473208
hsa-miR-181a-5p	IPO5	Functional MTI (Weak)	MIRT137301	HITS-CLIP	22473208
hsa-miR-181a-5p	RCOR1	Functional MTI (Weak)	MIRT137700	HITS-CLIP	22473208
hsa-miR-181a-5p	NCOA3	Functional MTI (Weak)	MIRT153852	HITS-CLIP	22473208
hsa-miR-181a-5p	ZNF136	Functional MTI (Weak)	MIRT149977	HITS-CLIP	22473208
hsa-miR-181a-5p	KIF3B	Functional MTI (Weak)	MIRT152745	HITS-CLIP	22473208
hsa-miR-181a-5p	ZNF268	Functional MTI (Weak)	MIRT184927	PAR-CLIP	20371350
hsa-miR-181a-5p	TTPAL	Functional MTI (Weak)	MIRT153572	HITS-CLIP	22473208
hsa-miR-181a-5p	PRKCD	Functional MTI (Weak)	MIRT163342	HITS-CLIP	22473208
hsa-miR-181a-5p	PRKCD	Functional MTI	MIRT163342	Luciferase reporter assay	24183997
hsa-miR-181a-5p	PRKCD	Functional MTI	MIRT163342	Flow, Luciferase reporter assay, Microarray, qRT-PCR, Western blot	22847611
hsa-miR-181a-5p	PRKCD	Functional MTI	MIRT163342	qRT-PCR, Luciferase reporter assay, Western blot	25174404
hsa-miR-181a-5p	FNDC3B	Functional MTI (Weak)	MIRT161695	HITS-CLIP	22473208
hsa-miR-181a-5p	SLC25A37	Functional MTI (Weak)	MIRT172788	HITS-CLIP	22473208
hsa-miR-181a-5p	CHCHD7	Functional MTI (Weak)	MIRT172871	HITS-CLIP	22473208
hsa-miR-181a-5p	ZBTB33	Functional MTI (Weak)	MIRT175455	HITS-CLIP	22473208
hsa-miR-181a-5p	GRK2	Functional MTI (Weak)	MIRT182137	HITS-CLIP	22473208
hsa-miR-181a-5p	GRK2	Functional MTI (Weak)	MIRT182137	PAR-CLIP	26701625
hsa-miR-181a-5p	ELK4	Functional MTI (Weak)	MIRT183809	HITS-CLIP	23824327
hsa-miR-181a-5p	ELK4	Functional MTI (Weak)	MIRT183809	HITS-CLIP	27418678
hsa-miR-181a-5p	ZFAND6	Functional MTI (Weak)	MIRT194174	PAR-CLIP	23446348
hsa-miR-181a-5p	ZFAND6	Functional MTI (Weak)	MIRT194174	PAR-CLIP, HITS-CLIP	21572407
hsa-miR-181a-5p	ZFAND6	Functional MTI (Weak)	MIRT194174	PAR-CLIP	20371350
hsa-miR-181a-5p	TMEM94	Functional MTI (Weak)	MIRT234620	PAR-CLIP	24398324
hsa-miR-181a-5p	LMAN1	Functional MTI (Weak)	MIRT199130	HITS-CLIP	22473208
hsa-miR-181a-5p	MRPL34	Functional MTI (Weak)	MIRT199773	PAR-CLIP	21572407
hsa-miR-181a-5p	PDIA6	Functional MTI (Weak)	MIRT202709	HITS-CLIP	23313552
hsa-miR-181a-5p	CHMP2B	Functional MTI (Weak)	MIRT210750	PAR-CLIP	21572407
hsa-miR-181a-5p	DRAM1	Functional MTI (Weak)	MIRT231560	HITS-CLIP	22473208
hsa-miR-181a-5p	ZNF440	Functional MTI (Weak)	MIRT234945	PAR-CLIP	23446348
hsa-miR-181a-5p	ZNF439	Functional MTI (Weak)	MIRT234951	PAR-CLIP	21572407
hsa-miR-181a-5p	ZNF440	Functional MTI (Weak)	MIRT234945	PAR-CLIP	20371350
hsa-miR-181a-5p	NSD2	Functional MTI (Weak)	MIRT237875	PAR-CLIP	23592263
hsa-miR-181a-5p	NSD2	Functional MTI (Weak)	MIRT237875	PAR-CLIP	21572407
hsa-miR-181a-5p	KIAA1551	Functional MTI (Weak)	MIRT247903	HITS-CLIP	22473208
hsa-miR-181a-5p	PMAIP1	Functional MTI (Weak)	MIRT252248	HITS-CLIP	22473208
hsa-miR-181a-5p	FKBP1A	Functional MTI (Weak)	MIRT253450	PAR-CLIP	21572407
hsa-miR-181a-5p	HIGD2A	Functional MTI (Weak)	MIRT256742	HITS-CLIP	22473208
hsa-miR-181a-5p	ID4	Functional MTI (Weak)	MIRT257371	PAR-CLIP	20371350
hsa-miR-181a-5p	SLC35G2	Functional MTI (Weak)	MIRT305128	PAR-CLIP	21572407
hsa-miR-181a-5p	DAZAP2	Functional MTI (Weak)	MIRT273444	HITS-CLIP	22473208
hsa-miR-181a-5p	ZFP36L1	Functional MTI (Weak)	MIRT279875	HITS-CLIP	22473208
hsa-miR-181a-5p	MTX3	Functional MTI (Weak)	MIRT314550	HITS-CLIP	22473208
hsa-miR-181a-5p	RGS5	Functional MTI	MIRT437942	ChIP-seq, qRT-PCR, Luciferase reporter assay	23308108
hsa-miR-181a-5p	IFNG	Functional MTI	MIRT437969	qRT-PCR, Luciferase reporter assay, Western blot	24704866
hsa-miR-181a-5p	AHR	Functional MTI	MIRT438216	qRT-PCR, Western blot	24329418
hsa-miR-181a-5p	STAT3	Functional MTI	MIRT438217	qRT-PCR, Western blot	24329418
hsa-miR-181a-5p	ABCG2	Functional MTI	MIRT437399	Luciferase reporter assay, Microarray, qRT-PCR, Western blot	23780685
hsa-miR-181a-5p	PHACTR2	Functional MTI (Weak)	MIRT437649	Microarray, qRT-PCR	22815788
hsa-miR-181a-5p	SASH1	Functional MTI (Weak)	MIRT437650	Microarray, qRT-PCR	22815788
hsa-miR-181a-5p	PHLDA1	Functional MTI (Weak)	MIRT437651	Microarray, qRT-PCR	22815788
hsa-miR-181a-5p	MOSPD1	Functional MTI (Weak)	MIRT437652	Microarray, qRT-PCR	22815788
hsa-miR-181a-5p	SRGAP1	Functional MTI (Weak)	MIRT437653	Microarray, qRT-PCR	22815788
hsa-miR-181a-5p	UBL3	Functional MTI (Weak)	MIRT437654	Microarray, qRT-PCR	22815788
hsa-miR-181a-5p	PHACTR4	Functional MTI (Weak)	MIRT437655	Microarray, qRT-PCR	22815788
hsa-miR-181a-5p	EREG	Functional MTI (Weak)	MIRT437656	Microarray, qRT-PCR	22815788
hsa-miR-181a-5p	TERT	Functional MTI	MIRT437924	GFP reporter assay, Luciferase reporter assay, qRT-PCR	25444904
hsa-miR-181a-5p	WIF1	Functional MTI	MIRT438437	Immunofluorescence, Immunohistochemistry, In situ hybridization, Luciferase reporter assay, Microarray, qRT-PCR, Western blot	24755295
hsa-miR-181a-5p	WIF1	Functional MTI	MIRT438437	Luciferase reporter assay, Western blot	28184923
hsa-miR-181a-5p	TWIST1	Functional MTI	MIRT438509	Luciferase reporter assay	24148247
hsa-miR-181a-5p	MAPK1	Functional MTI	MIRT438857	Luciferase reporter assay, Microarray, qRT-PCR, Western blot	23911747
hsa-miR-181a-5p	MAPK1	Functional MTI	MIRT438857	Luciferase reporter assay, qRT-PCR, Western blot	27517749
hsa-miR-181a-5p	ZNF556	Functional MTI (Weak)	MIRT669768	HITS-CLIP	23824327
hsa-miR-181a-5p	ZNF556	Functional MTI (Weak)	MIRT669768	HITS-CLIP	27418678
hsa-miR-181a-5p	ZNF253	Functional MTI (Weak)	MIRT683299	HITS-CLIP	23313552
hsa-miR-181a-5p	TOPBP1	Functional MTI (Weak)	MIRT698129	HITS-CLIP	23313552
hsa-miR-181a-5p	TEF	Functional MTI (Weak)	MIRT698676	HITS-CLIP	23313552
hsa-miR-181a-5p	RNMT	Functional MTI (Weak)	MIRT702063	HITS-CLIP	23313552
hsa-miR-181a-5p	ADAM17	Functional MTI (Weak)	MIRT705938	HITS-CLIP	23313552
hsa-miR-181a-5p	RSBN1L	Functional MTI (Weak)	MIRT707909	HITS-CLIP	21572407
hsa-miR-181a-5p	KLHL24	Functional MTI (Weak)	MIRT708830	HITS-CLIP	19536157
hsa-miR-181a-5p	PDK3	Functional MTI (Weak)	MIRT708958	HITS-CLIP	19536157
hsa-miR-181a-5p	ZNF597	Functional MTI (Weak)	MIRT711103	HITS-CLIP	19536157
hsa-miR-181a-5p	RNF187	Functional MTI (Weak)	MIRT711041	HITS-CLIP	19536157
hsa-miR-181a-5p	CENPO	Functional MTI (Weak)	MIRT712563	HITS-CLIP	19536157
hsa-miR-181a-5p	FAM13A	Functional MTI (Weak)	MIRT713217	HITS-CLIP	19536157
hsa-miR-181a-5p	RLIM	Functional MTI (Weak)	MIRT714106	HITS-CLIP	19536157
hsa-miR-181a-5p	VCAM1	Functional MTI (Weak)	MIRT715363	HITS-CLIP	19536157
hsa-miR-181a-5p	LAPTM4B	Functional MTI (Weak)	MIRT716288	HITS-CLIP	19536157
hsa-miR-181a-5p	ZNF449	Functional MTI (Weak)	MIRT720070	HITS-CLIP	19536157
hsa-miR-181a-5p	PNKD	Functional MTI (Weak)	MIRT722502	HITS-CLIP	19536157
hsa-miR-181a-5p	EN2	Functional MTI (Weak)	MIRT725542	HITS-CLIP	19536157
hsa-miR-181a-5p	ZBTB4	Functional MTI (Weak)	MIRT726088	HITS-CLIP	22473208
hsa-miR-181a-5p	ZNF664	Functional MTI (Weak)	MIRT726025	HITS-CLIP	22473208
hsa-miR-181a-5p	TMF1	Functional MTI (Weak)	MIRT726274	HITS-CLIP	22473208
hsa-miR-181a-5p	ZNF121	Functional MTI (Weak)	MIRT726057	HITS-CLIP	22473208
hsa-miR-181a-5p	TUBB	Functional MTI (Weak)	MIRT726218	HITS-CLIP	22473208
hsa-miR-181a-5p	TSG101	Functional MTI (Weak)	MIRT726225	HITS-CLIP	22473208
hsa-miR-181a-5p	ULK1	Functional MTI (Weak)	MIRT726178	HITS-CLIP	22473208
hsa-miR-181a-5p	TFRC	Functional MTI (Weak)	MIRT726333	HITS-CLIP	22473208
hsa-miR-181a-5p	TMEM30A	Functional MTI (Weak)	MIRT726294	HITS-CLIP	22473208
hsa-miR-181a-5p	TBL1XR1	Functional MTI (Weak)	MIRT726352	HITS-CLIP	22473208
hsa-miR-181a-5p	TBC1D7	Functional MTI (Weak)	MIRT726364	HITS-CLIP	22473208
hsa-miR-181a-5p	TBC1D13	Functional MTI (Weak)	MIRT726375	HITS-CLIP	22473208
hsa-miR-181a-5p	TNRC6B	Functional MTI (Weak)	MIRT726256	HITS-CLIP	22473208
hsa-miR-181a-5p	SLC38A2	Functional MTI (Weak)	MIRT726539	HITS-CLIP	22473208
hsa-miR-181a-5p	STX2	Functional MTI (Weak)	MIRT726418	HITS-CLIP	22473208
hsa-miR-181a-5p	STAG1	Functional MTI (Weak)	MIRT726436	HITS-CLIP	22473208
hsa-miR-181a-5p	SSX2IP	Functional MTI (Weak)	MIRT726441	HITS-CLIP	22473208
hsa-miR-181a-5p	SRGN	Functional MTI (Weak)	MIRT726459	HITS-CLIP	22473208
hsa-miR-181a-5p	SORT1	Functional MTI (Weak)	MIRT726474	HITS-CLIP	22473208
hsa-miR-181a-5p	SMCR8	Functional MTI (Weak)	MIRT726490	HITS-CLIP	22473208
hsa-miR-181a-5p	SLC7A1	Functional MTI (Weak)	MIRT726518	HITS-CLIP	22473208
hsa-miR-181a-5p	SLC19A2	Functional MTI (Weak)	MIRT726557	HITS-CLIP	22473208
hsa-miR-181a-5p	SLC10A7	Functional MTI (Weak)	MIRT726566	HITS-CLIP	22473208
hsa-miR-181a-5p	SIPA1L1	Functional MTI (Weak)	MIRT726571	HITS-CLIP	22473208
hsa-miR-181a-5p	SHOC2	Functional MTI (Weak)	MIRT726581	HITS-CLIP	22473208
hsa-miR-181a-5p	RP2	Functional MTI (Weak)	MIRT726709	HITS-CLIP	22473208
hsa-miR-181a-5p	RHOG	Functional MTI (Weak)	MIRT726743	HITS-CLIP	22473208
hsa-miR-181a-5p	RGS16	Functional MTI (Weak)	MIRT726747	HITS-CLIP	22473208
hsa-miR-181a-5p	RGS16	Functional MTI	MIRT726747	Luciferase reporter assay, qRT-PCR, Western blot	26013170
hsa-miR-181a-5p	RAN	Functional MTI (Weak)	MIRT726793	HITS-CLIP	22473208
hsa-miR-181a-5p	RAB2B	Functional MTI (Weak)	MIRT726822	HITS-CLIP	22473208
hsa-miR-181a-5p	PURB	Functional MTI (Weak)	MIRT726829	HITS-CLIP	22473208
hsa-miR-181a-5p	PBRM1	Functional MTI (Weak)	MIRT727004	HITS-CLIP	22473208
hsa-miR-181a-5p	OSBPL3	Functional MTI (Weak)	MIRT727043	HITS-CLIP	22473208
hsa-miR-181a-5p	PGAP1	Functional MTI (Weak)	MIRT726971	HITS-CLIP	22473208
hsa-miR-181a-5p	PER2	Functional MTI (Weak)	MIRT726984	HITS-CLIP	22473208
hsa-miR-181a-5p	NMT2	Functional MTI (Weak)	MIRT727078	HITS-CLIP	22473208
hsa-miR-181a-5p	INO80D	Functional MTI (Weak)	MIRT727450	HITS-CLIP	22473208
hsa-miR-181a-5p	FAM192A	Functional MTI (Weak)	MIRT727081	HITS-CLIP	22473208
hsa-miR-181a-5p	NIN	Functional MTI (Weak)	MIRT727086	HITS-CLIP	22473208
hsa-miR-181a-5p	NCAPG	Functional MTI (Weak)	MIRT727100	HITS-CLIP	22473208
hsa-miR-181a-5p	NAA50	Functional MTI (Weak)	MIRT727112	HITS-CLIP	22473208
hsa-miR-181a-5p	MTUS1	Functional MTI (Weak)	MIRT727132	HITS-CLIP	22473208
hsa-miR-181a-5p	LPCAT1	Functional MTI (Weak)	MIRT727287	HITS-CLIP	22473208
hsa-miR-181a-5p	LONRF1	Functional MTI (Weak)	MIRT727291	HITS-CLIP	22473208
hsa-miR-181a-5p	KPNA1	Functional MTI (Weak)	MIRT727332	HITS-CLIP	22473208
hsa-miR-181a-5p	GK5	Functional MTI (Weak)	MIRT727578	HITS-CLIP	22473208
hsa-miR-181a-5p	G3BP2	Functional MTI (Weak)	MIRT727625	HITS-CLIP	22473208
hsa-miR-181a-5p	CCNQ	Functional MTI (Weak)	MIRT727705	HITS-CLIP	22473208
hsa-miR-181a-5p	MPP5	Functional MTI (Weak)	MIRT727160	HITS-CLIP	22473208
hsa-miR-181a-5p	KMT2E	Functional MTI (Weak)	MIRT727181	HITS-CLIP	22473208
hsa-miR-181a-5p	EFCAB14	Functional MTI (Weak)	MIRT727374	HITS-CLIP	22473208
hsa-miR-181a-5p	WASHC5	Functional MTI (Weak)	MIRT727382	HITS-CLIP	22473208
hsa-miR-181a-5p	KDM5A	Functional MTI (Weak)	MIRT727404	HITS-CLIP	22473208
hsa-miR-181a-5p	HIST1H3D	Functional MTI (Weak)	MIRT727494	HITS-CLIP	22473208
hsa-miR-181a-5p	HECW2	Functional MTI (Weak)	MIRT727507	HITS-CLIP	22473208
hsa-miR-181a-5p	GOT1	Functional MTI (Weak)	MIRT727537	HITS-CLIP	22473208
hsa-miR-181a-5p	GOLGA8B	Functional MTI (Weak)	MIRT727542	HITS-CLIP	22473208
hsa-miR-181a-5p	GOLGA1	Functional MTI (Weak)	MIRT727551	HITS-CLIP	22473208
hsa-miR-181a-5p	GNS	Functional MTI (Weak)	MIRT727558	HITS-CLIP	22473208
hsa-miR-181a-5p	FSD1L	Functional MTI (Weak)	MIRT727644	HITS-CLIP	22473208
hsa-miR-181a-5p	IL1A	Functional MTI (Weak)	MIRT727459	HITS-CLIP	22473208
hsa-miR-181a-5p	CPOX	Functional MTI (Weak)	MIRT727945	HITS-CLIP	22473208
hsa-miR-181a-5p	EED	Functional MTI (Weak)	MIRT727802	HITS-CLIP	22473208
hsa-miR-181a-5p	DYNC1LI2	Functional MTI (Weak)	MIRT727835	HITS-CLIP	22473208
hsa-miR-181a-5p	EPS15	Functional MTI (Weak)	MIRT727757	HITS-CLIP	22473208
hsa-miR-181a-5p	CPEB4	Functional MTI (Weak)	MIRT727964	HITS-CLIP	22473208
hsa-miR-181a-5p	CLCC1	Functional MTI (Weak)	MIRT727984	HITS-CLIP	22473208
hsa-miR-181a-5p	CCDC88C	Functional MTI (Weak)	MIRT728039	HITS-CLIP	22473208
hsa-miR-181a-5p	DDX52	Functional MTI (Weak)	MIRT727892	HITS-CLIP	22473208
hsa-miR-181a-5p	ATP2B1	Functional MTI (Weak)	MIRT728256	HITS-CLIP	22473208
hsa-miR-181a-5p	ELMSAN1	Functional MTI (Weak)	MIRT728138	HITS-CLIP	22473208
hsa-miR-181a-5p	GSKIP	Functional MTI (Weak)	MIRT728158	HITS-CLIP	22473208
hsa-miR-181a-5p	EMSY	Functional MTI (Weak)	MIRT728166	HITS-CLIP	22473208
hsa-miR-181a-5p	CCL22	Functional MTI (Weak)	MIRT728032	HITS-CLIP	22473208
hsa-miR-181a-5p	BLOC1S2	Functional MTI (Weak)	MIRT728200	HITS-CLIP	22473208
hsa-miR-181a-5p	BAZ2A	Functional MTI (Weak)	MIRT728224	HITS-CLIP	22473208
hsa-miR-181a-5p	ATG2B	Functional MTI (Weak)	MIRT728278	HITS-CLIP	22473208
hsa-miR-181a-5p	ASB1	Functional MTI (Weak)	MIRT728296	HITS-CLIP	22473208
hsa-miR-181a-5p	AFF4	Functional MTI (Weak)	MIRT728380	HITS-CLIP	22473208
hsa-miR-181a-5p	ACYP1	Functional MTI (Weak)	MIRT728392	HITS-CLIP	22473208
hsa-miR-181a-5p	APOL6	Functional MTI (Weak)	MIRT728326	HITS-CLIP	22473208
hsa-miR-181a-5p	ARRDC3	Functional MTI (Weak)	MIRT728301	HITS-CLIP	22473208
hsa-miR-181a-5p	ARRB2	Functional MTI (Weak)	MIRT728304	HITS-CLIP	22473208
hsa-miR-181a-5p	PHLPP2	Functional MTI	MIRT731852	Luciferase reporter assay, Microarray, qRT-PCR, Western blot	27915346
hsa-miR-181a-5p	ALDH9A1	Functional MTI (Weak)	MIRT728361	HITS-CLIP	22473208
hsa-miR-181a-5p	TUSC3	Functional MTI	MIRT731403	Luciferase reporter assay, Western blot	28288641
hsa-miR-181a-5p	MEG3	Functional MTI	MIRT731765	Luciferase reporter assay, qRT-PCR, Western blot	26253106
hsa-miR-181a-5p	CTDSPL	Functional MTI	MIRT731063	qRT-PCR, Luciferase reporter assay, Western blot	25174404
hsa-miR-181a-5p	PHLPP2	Functional MTI	MIRT731852	Luciferase reporter assay, qRT-PCR, Western blot	28224609
hsa-miR-181a-5p	GPD1L	Functional MTI	MIRT731887	Luciferase reporter assay, qRT-PCR, Western blot	28280258
hsa-miR-181a-5p	PTEN	Functional MTI	MIRT732079	Luciferase reporter assay, Western blot	26323677
hsa-miR-181a-5p	PTEN	Functional MTI	MIRT732079	Western blot	28322462
hsa-miR-181a-5p	PTEN	Functional MTI	MIRT732079	Luciferase reporter assay, qRT-PCR, Western blot	28388883
hsa-miR-181a-5p	ALDH1A1	Functional MTI (Weak)	MIRT733003	qRT-PCR	26693182
hsa-miR-181a-5p	CDKN1A	Functional MTI	MIRT733054	qRT-PCR, Western blot	27534652
hsa-miR-181a-5p	RASSF1	Functional MTI	MIRT733411	Luciferase reporter assay, Western blot	26041820
hsa-miR-181a-5p	BAX	Functional MTI	MIRT733283	Luciferase reporter assay, Western blot	26028030
hsa-miR-181a-5p	RASSF1	Functional MTI	MIRT733411	Luciferase reporter assay, qRT-PCR, Western blot	27384977
hsa-miR-181a-5p	RASSF1	Functional MTI	MIRT733411	Luciferase reporter assay, qRT-PCR	27600004
hsa-miR-181a-5p	INPP4B	Functional MTI	MIRT733757	Luciferase reporter assay, qRT-PCR, Western blot	28224609
hsa-miR-181a-5p	CTNNB1	Functional MTI	MIRT733915	Luciferase reporter assay, Western blot	28086904
hsa-miR-181a-5p	TCF4	Functional MTI	MIRT733917	Luciferase reporter assay, Western blot	28086904
hsa-miR-181a-5p	PRKN	Functional MTI	MIRT734362	Luciferase reporter assay, qRT-PCR, Western blot	27281615
hsa-miR-181a-5p	NRAS	Functional MTI	MIRT734574	Luciferase reporter assay, qRT-PCR, Western blot	27517749
hsa-miR-181a-5p	RUNX1	Functional MTI	MIRT734590	Luciferase reporter assay	26580398
hsa-miR-181a-5p	CEBPA	Functional MTI	MIRT734848	Luciferase reporter assay	27673564
hsa-miR-181a-5p	EGR1	Functional MTI	MIRT734446	Luciferase reporter assay, qRT-PCR, Western blot	28077323
hsa-miR-181a-5p	SAMHD1	Functional MTI	MIRT735198	Flow, Luciferase reporter assay, qRT-PCR, Western blot	25890101
hsa-miR-181a-5p	ADCY9	Functional MTI (Weak)	MIRT738024	PAR-CLIP	26701625
hsa-miR-181a-5p	DCBLD2	Functional MTI (Weak)	MIRT738025	PAR-CLIP	26701625
hsa-miR-181a-5p	RPL13A	Functional MTI (Weak)	MIRT738026	PAR-CLIP	26701625
hsa-miR-181a-5p	RPL13A	Functional MTI (Weak)	MIRT738026	PAR-CLIP	27292025
hsa-miR-181a-5p	CADPS2	Functional MTI (Weak)	MIRT762965	PAR-CLIP	27292025
hsa-miR-181a-5p	PRAMEF11	Functional MTI (Weak)	MIRT762966	PAR-CLIP	27292025
hsa-miR-181a-5p	PRAMEF15	Functional MTI (Weak)	MIRT762967	PAR-CLIP	27292025
hsa-miR-181a-5p	PRAMEF26	Functional MTI (Weak)	MIRT762968	PAR-CLIP	27292025
hsa-miR-181a-5p	PRAMEF4	Functional MTI (Weak)	MIRT762969	PAR-CLIP	27292025
hsa-miR-181a-5p	PRAMEF9	Functional MTI (Weak)	MIRT762970	PAR-CLIP	27292025
hsa-miR-181a-5p	HNRNPH1	Functional MTI (Weak)	MIRT783945	HITS-CLIP	27418678
hsa-miR-181a-5p	WDFY3	Functional MTI (Weak)	MIRT783946	HITS-CLIP	27418678
hsa-miR-181a-5p	DCAF4	Functional MTI (Weak)	MIRT445123	PAR-CLIP	22100165
hsa-miR-181a-5p	RSF1	Functional MTI (Weak)	MIRT447015	PAR-CLIP	22100165
hsa-miR-181a-5p	FAM96A	Functional MTI (Weak)	MIRT451642	PAR-CLIP	23592263
hsa-miR-181a-5p	SLC25A25	Functional MTI (Weak)	MIRT467860	PAR-CLIP	23592263
hsa-miR-181a-5p	PPP2R5E	Functional MTI (Weak)	MIRT470383	PAR-CLIP	23592263
hsa-miR-181a-5p	MIGA2	Functional MTI (Weak)	MIRT477002	PAR-CLIP	23592263
hsa-miR-181a-5p	CAPRIN2	Functional MTI (Weak)	MIRT480026	PAR-CLIP	23592263
hsa-miR-181a-5p	CAPRIN2	Functional MTI (Weak)	MIRT480026	PAR-CLIP	20371350
hsa-miR-181a-5p	CBX4	Functional MTI (Weak)	MIRT479955	PAR-CLIP	23592263
hsa-miR-181a-5p	CBX4	Functional MTI (Weak)	MIRT479955	PAR-CLIP	24398324
hsa-miR-181a-5p	CBX4	Functional MTI (Weak)	MIRT479955	PAR-CLIP	21572407
hsa-miR-181a-5p	CBX4	Functional MTI (Weak)	MIRT479955	PAR-CLIP	26701625
hsa-miR-181a-5p	CBX4	Functional MTI (Weak)	MIRT479955	PAR-CLIP	27292025
hsa-miR-181a-5p	ZNF83	Functional MTI (Weak)	MIRT498526	PAR-CLIP	24398324
hsa-miR-181a-5p	FKBP1C	Functional MTI (Weak)	MIRT498152	PAR-CLIP	22291592
hsa-miR-181a-5p	FKBP1C	Functional MTI (Weak)	MIRT498152	PAR-CLIP	21572407
hsa-miR-181a-5p	ZNF83	Functional MTI (Weak)	MIRT498526	PAR-CLIP	23446348
hsa-miR-181a-5p	ZNF83	Functional MTI (Weak)	MIRT498526	PAR-CLIP	21572407
hsa-miR-181a-5p	ZNF83	Functional MTI (Weak)	MIRT498526	PAR-CLIP	20371350
hsa-miR-181a-5p	HSPA1B	Functional MTI (Weak)	MIRT499144	PAR-CLIP	24398324
hsa-miR-181a-5p	HSPA1B	Functional MTI (Weak)	MIRT499144	PAR-CLIP	23446348
hsa-miR-181a-5p	HSPA1B	Functional MTI (Weak)	MIRT499144	PAR-CLIP	21572407
hsa-miR-181a-5p	HSPA1B	Functional MTI (Weak)	MIRT499144	PAR-CLIP	20371350
hsa-miR-181a-5p	ZNF669	Functional MTI (Weak)	MIRT499474	PAR-CLIP	24398324
hsa-miR-181a-5p	ZNF669	Functional MTI (Weak)	MIRT499474	PAR-CLIP	23446348
hsa-miR-181a-5p	ZNF669	Functional MTI (Weak)	MIRT499474	PAR-CLIP	21572407
hsa-miR-181a-5p	ZNF669	Functional MTI (Weak)	MIRT499474	PAR-CLIP	20371350
hsa-miR-181a-5p	ZNF788	Functional MTI (Weak)	MIRT500270	PAR-CLIP	24398324
hsa-miR-181a-5p	ZNF788	Functional MTI (Weak)	MIRT500270	PAR-CLIP	21572407
hsa-miR-181a-5p	ZNF788	Functional MTI (Weak)	MIRT500270	PAR-CLIP	20371350
hsa-miR-181a-5p	ZNF781	Functional MTI (Weak)	MIRT500279	PAR-CLIP	24398324
hsa-miR-181a-5p	ZNF781	Functional MTI (Weak)	MIRT500279	PAR-CLIP	21572407
hsa-miR-181a-5p	ZNF781	Functional MTI (Weak)	MIRT500279	PAR-CLIP	20371350
hsa-miR-181a-5p	ZNF487	Functional MTI (Weak)	MIRT500335	PAR-CLIP	24398324
hsa-miR-181a-5p	ZNF667	Functional MTI (Weak)	MIRT500299	PAR-CLIP	24398324
hsa-miR-181a-5p	ZNF667	Functional MTI (Weak)	MIRT500299	PAR-CLIP	23446348
hsa-miR-181a-5p	ZNF487	Functional MTI (Weak)	MIRT500335	PAR-CLIP	21572407
hsa-miR-181a-5p	ZNF667	Functional MTI (Weak)	MIRT500299	PAR-CLIP	21572407
hsa-miR-181a-5p	ZNF667	Functional MTI (Weak)	MIRT500299	PAR-CLIP	20371350
hsa-miR-181a-5p	ZNF487	Functional MTI (Weak)	MIRT500335	PAR-CLIP	20371350
hsa-miR-181a-5p	DGS2	Functional MTI (Weak)	MIRT502621	PAR-CLIP	24398324
hsa-miR-181a-5p	DGS2	Functional MTI (Weak)	MIRT502621	PAR-CLIP	21572407
hsa-miR-181a-5p	DGS2	Functional MTI (Weak)	MIRT502621	PAR-CLIP	20371350
hsa-miR-181a-5p	EPS8	Functional MTI (Weak)	MIRT507379	PAR-CLIP	23446348
hsa-miR-181a-5p	EPS8	Functional MTI (Weak)	MIRT507379	PAR-CLIP	22012620
hsa-miR-181a-5p	MAN1A2	Functional MTI (Weak)	MIRT513011	PAR-CLIP	23446348
hsa-miR-181a-5p	FKBP14	Functional MTI (Weak)	MIRT513569	PAR-CLIP	23446348
hsa-miR-181a-5p	FKBP14	Functional MTI (Weak)	MIRT513569	PAR-CLIP	26701625
hsa-miR-181a-5p	FKBP14	Functional MTI (Weak)	MIRT513569	PAR-CLIP	27292025
hsa-miR-181a-5p	ZNF791	Functional MTI (Weak)	MIRT519607	PAR-CLIP	23446348
hsa-miR-181a-5p	ZNF791	Functional MTI (Weak)	MIRT519607	PAR-CLIP	21572407
hsa-miR-181a-5p	ZNF791	Functional MTI (Weak)	MIRT519607	PAR-CLIP	20371350
hsa-miR-181a-5p	ZFP69B	Functional MTI (Weak)	MIRT519846	PAR-CLIP	23446348
hsa-miR-181a-5p	ZFP69B	Functional MTI (Weak)	MIRT519846	PAR-CLIP	20371350
hsa-miR-181a-5p	NPM3	Functional MTI (Weak)	MIRT520651	PAR-CLIP	23446348
hsa-miR-181a-5p	NPM3	Functional MTI (Weak)	MIRT520651	PAR-CLIP, HITS-CLIP	21572407
hsa-miR-181a-5p	NPM3	Functional MTI (Weak)	MIRT520651	PAR-CLIP	20371350
hsa-miR-181a-5p	HSP90B1	Functional MTI (Weak)	MIRT523128	PAR-CLIP	23446348
hsa-miR-181a-5p	HSP90B1	Functional MTI (Weak)	MIRT523128	PAR-CLIP	20371350
hsa-miR-181a-5p	GJB7	Functional MTI (Weak)	MIRT526145	PAR-CLIP	22012620
hsa-miR-181a-5p	ZDHHC15	Functional MTI (Weak)	MIRT528359	PAR-CLIP	22012620
hsa-miR-181a-5p	XPNPEP3	Functional MTI (Weak)	MIRT529134	PAR-CLIP	22012620
hsa-miR-181a-5p	ZNF699	Functional MTI (Weak)	MIRT532856	PAR-CLIP	22012620
hsa-miR-181a-5p	PHOX2B	Functional MTI (Weak)	MIRT535284	PAR-CLIP	22012620
hsa-miR-181a-5p	PHC3	Functional MTI (Weak)	MIRT535319	HITS-CLIP	22473208
hsa-miR-181a-5p	PHC3	Functional MTI (Weak)	MIRT535319	PAR-CLIP	22012620
hsa-miR-181a-5p	HEPHL1	Functional MTI (Weak)	MIRT536908	PAR-CLIP	22012620
hsa-miR-181a-5p	ATP8B1	Functional MTI (Weak)	MIRT539055	PAR-CLIP	22012620
hsa-miR-181a-5p	PLPP3	Functional MTI (Weak)	MIRT542777	PAR-CLIP	21572407
hsa-miR-181a-5p	ZNF266	Functional MTI (Weak)	MIRT544390	PAR-CLIP	21572407
hsa-miR-181a-5p	ZNF844	Functional MTI (Weak)	MIRT543609	PAR-CLIP	21572407
hsa-miR-181a-5p	ZNF844	Functional MTI (Weak)	MIRT543609	PAR-CLIP	20371350
hsa-miR-181a-5p	ZNF780B	Functional MTI (Weak)	MIRT543636	PAR-CLIP	21572407
hsa-miR-181a-5p	NCOA7	Functional MTI (Weak)	MIRT543952	PAR-CLIP	21572407
hsa-miR-181a-5p	KRBOX4	Functional MTI (Weak)	MIRT544463	PAR-CLIP	21572407
hsa-miR-181a-5p	TMCC1	Functional MTI (Weak)	MIRT546317	PAR-CLIP	21572407
hsa-miR-181a-5p	TMCC1	Functional MTI (Weak)	MIRT546317	PAR-CLIP	20371350
hsa-miR-181a-5p	TMCC1	Functional MTI (Weak)	MIRT546317	PAR-CLIP	26701625
hsa-miR-181a-5p	SCAMP2	Functional MTI (Weak)	MIRT545438	PAR-CLIP	21572407
hsa-miR-181a-5p	FOXL1	Functional MTI (Weak)	MIRT548177	PAR-CLIP	21572407
hsa-miR-181a-5p	FOXL1	Functional MTI (Weak)	MIRT548177	HITS-CLIP	23824327
hsa-miR-181a-5p	ZNF107	Functional MTI (Weak)	MIRT551119	PAR-CLIP	21572407
hsa-miR-181a-5p	RNF6	Functional MTI (Weak)	MIRT554674	PAR-CLIP	21572407
hsa-miR-181a-5p	RNF6	Functional MTI (Weak)	MIRT554674	PAR-CLIP	20371350
hsa-miR-181a-5p	SPIRE1	Functional MTI (Weak)	MIRT554022	PAR-CLIP	21572407
hsa-miR-181a-5p	PTPDC1	Functional MTI (Weak)	MIRT555162	PAR-CLIP	21572407
hsa-miR-181a-5p	HMGA2	Functional MTI (Weak)	MIRT557276	PAR-CLIP	21572407
hsa-miR-181a-5p	HMGA2	Functional MTI (Weak)	MIRT557276	PAR-CLIP	26701625
hsa-miR-181a-5p	CSNK1A1	Functional MTI (Weak)	MIRT558550	PAR-CLIP	21572407
hsa-miR-181a-5p	ARSJ	Functional MTI (Weak)	MIRT559453	PAR-CLIP	21572407
hsa-miR-181a-5p	ZNF415	Functional MTI (Weak)	MIRT559797	PAR-CLIP	20371350
hsa-miR-181a-5p	ZNF616	Functional MTI (Weak)	MIRT560747	PAR-CLIP	20371350
hsa-miR-181a-5p	SUV39H2	Functional MTI (Weak)	MIRT560844	PAR-CLIP	20371350
hsa-miR-181a-5p	FAM3C	Functional MTI (Weak)	MIRT562334	PAR-CLIP	20371350
hsa-miR-181a-5p	ZNF846	Functional MTI (Weak)	MIRT562767	PAR-CLIP	20371350
hsa-miR-181a-5p	TUBB2A	Functional MTI (Weak)	MIRT565163	PAR-CLIP	20371350
hsa-miR-181a-5p	ZNF23	Functional MTI (Weak)	MIRT564741	PAR-CLIP	20371350
hsa-miR-181a-5p	GTPBP3	Functional MTI (Weak)	MIRT567388	PAR-CLIP	20371350
hsa-miR-181a-5p	IRAK1BP1	Functional MTI (Weak)	MIRT568682	PAR-CLIP	20371350
hsa-miR-181a-5p	IRAK1BP1	Functional MTI (Weak)	MIRT568682	PAR-CLIP	27292025
hsa-miR-181a-5p	SLC35G3	Functional MTI (Weak)	MIRT611626	HITS-CLIP	23824327
hsa-miR-181a-5p	ETS1	Functional MTI (Weak)	MIRT613091	HITS-CLIP	23824327
hsa-miR-181a-5p	ETS1	Functional MTI (Weak)	MIRT613091	HITS-CLIP	23313552
hsa-miR-181a-5p	ETS1	Functional MTI (Weak)	MIRT613091	HITS-CLIP	27418678
hsa-miR-181a-5p	ETS1	Functional MTI (Weak)	MIRT613091	HITS-CLIP	28735896
hsa-miR-181a-5p	UNC5B	Functional MTI (Weak)	MIRT614684	HITS-CLIP	23824327
hsa-miR-181a-5p	UNC5B	Functional MTI (Weak)	MIRT614684	HITS-CLIP	23313552
hsa-miR-181a-5p	UNC5B	Functional MTI (Weak)	MIRT614684	HITS-CLIP	27418678
hsa-miR-181a-5p	ZC3HAV1L	Functional MTI (Weak)	MIRT620870	HITS-CLIP	23824327
hsa-miR-181a-5p	RPS6KA3	Functional MTI (Weak)	MIRT622409	HITS-CLIP	23824327
hsa-miR-181a-5p	AP5M1	Functional MTI (Weak)	MIRT624717	HITS-CLIP	23824327
hsa-miR-181a-5p	AP5M1	Functional MTI (Weak)	MIRT624717	HITS-CLIP	19536157
hsa-miR-181a-5p	ZNF829	Functional MTI (Weak)	MIRT631079	HITS-CLIP	23824327
hsa-miR-181a-5p	WDR72	Functional MTI (Weak)	MIRT633493	HITS-CLIP	23824327
hsa-miR-181a-5p	HFM1	Functional MTI (Weak)	MIRT635716	HITS-CLIP	23824327
hsa-miR-181a-5p	SPTLC3	Functional MTI (Weak)	MIRT637039	HITS-CLIP	23824327
hsa-miR-181a-5p	SCN8A	Functional MTI (Weak)	MIRT639503	HITS-CLIP	23824327
hsa-miR-181a-5p	ATXN7	Functional MTI (Weak)	MIRT641325	HITS-CLIP	23824327
hsa-miR-181a-5p	TLDC1	Functional MTI (Weak)	MIRT646844	HITS-CLIP	23824327
hsa-miR-181a-5p	RBM25	Functional MTI (Weak)	MIRT649738	HITS-CLIP	23824327
hsa-miR-181a-5p	ZADH2	Functional MTI (Weak)	MIRT651418	HITS-CLIP	23824327
hsa-miR-181a-5p	AP3M2	Functional MTI (Weak)	MIRT660606	HITS-CLIP	23824327
hsa-miR-199a-5p	IKBKB	Functional MTI	MIRT003828	Reporter assay, Western blot, GFP reporter assay, Luciferase reporter assay, qRT-PCR	18408758
hsa-miR-199a-5p	CCNL1	Functional MTI (Weak)	MIRT003963	Microarray	17875710
hsa-miR-199a-5p	CCNL1	Functional MTI (Weak)	MIRT003963	Microarray, Northern blot	16331254
hsa-miR-199a-5p	LIF	Functional MTI	MIRT004325	ELISA, Luciferase reporter assay	19011087
hsa-miR-199a-5p	LIF	Functional MTI (Weak)	MIRT004325	HITS-CLIP	19536157
hsa-miR-199a-5p	JUNB	Functional MTI (Weak)	MIRT004391	Microarray, Northern blot	16331254
hsa-miR-199a-5p	JUNB	Functional MTI	MIRT004391	Luciferase reporter assay, Microarray, qRT-PCR, Western blot	25938468
hsa-miR-199a-5p	JUNB	Functional MTI (Weak)	MIRT004391	PAR-CLIP	26701625
hsa-miR-199a-5p	MED6	Functional MTI (Weak)	MIRT004393	Microarray, Northern blot	16331254
hsa-miR-199a-5p	MECP2	Functional MTI (Weak)	MIRT004395	Microarray, Northern blot	16331254
hsa-miR-199a-5p	ETS2	Functional MTI (Weak)	MIRT004398	Microarray, Northern blot	16331254
hsa-miR-199a-5p	DDR1	Functional MTI	MIRT004674	Luciferase reporter assay, qRT-PCR, Western blot	20799954
hsa-miR-199a-5p	DDR1	Functional MTI	MIRT004674	Luciferase reporter assay, qRT-PCR, Western blot	26655502
hsa-miR-199a-5p	EDN1	Functional MTI	MIRT005432	Luciferase reporter assay	19783678
hsa-miR-199a-5p	MAP3K11	Functional MTI	MIRT005873	Luciferase reporter assay, qRT-PCR, Western blot	21048306
hsa-miR-199a-5p	MAP3K11	Functional MTI	MIRT005873	Luciferase reporter assay	26885275
hsa-miR-199a-5p	MAP3K11	Functional MTI	MIRT005873	Luciferase reporter assay	26717044
hsa-miR-199a-5p	HIF1A	Functional MTI	MIRT006138	Luciferase reporter assay, qRT-PCR, Western blot	21847633
hsa-miR-199a-5p	HIF1A	Functional MTI	MIRT006138	Luciferase reporter assay, qRT-PCR, Western blot	24839982
hsa-miR-199a-5p	HIF1A	Functional MTI	MIRT006138	Immunohistochemistry, qRT-PCR, Western blot	24022342
hsa-miR-199a-5p	HIF1A	Functional MTI	MIRT006138	Luciferase reporter assay	26344589
hsa-miR-199a-5p	HIF1A	Functional MTI	MIRT006138	Luciferase reporter assay, Microarray, qRT-PCR, Western blot	26783726
hsa-miR-199a-5p	HIF1A	Functional MTI	MIRT006138	Luciferase reporter assay	27122154
hsa-miR-199a-5p	SOX9	Functional MTI (Weak)	MIRT006193	qRT-PCR	22441842
hsa-miR-199a-5p	SMARCA2	Functional MTI	MIRT006561	Luciferase reporter assay, qRT-PCR, Western blot	21189327
hsa-miR-199a-5p	CD44	Functional MTI	MIRT006786	Luciferase reporter assay	22498306
hsa-miR-199a-5p	TMEM54	Functional MTI	MIRT006832	Immunoblot, In situ hybridization, Luciferase reporter assay, Northern blot, qRT-PCR	22903020
hsa-miR-199a-5p	SMAD4	Functional MTI	MIRT007013	Luciferase reporter assay	22821565
hsa-miR-199a-5p	SMAD4	Functional MTI	MIRT007013	Luciferase reporter assay	22819820
hsa-miR-199a-5p	SULT1E1	Functional MTI	MIRT007036	Luciferase reporter assay	23060436
hsa-miR-199a-5p	GPR78	Functional MTI	MIRT007061	Luciferase reporter assay	23085757
hsa-miR-199a-5p	ERBB2	Functional MTI	MIRT007265	Western blot	23437196
hsa-miR-199a-5p	ERBB2	Functional MTI	MIRT007265	Immunoblot, Immunohistochemistry, Luciferase reporter assay, qRT-PCR	23146892
hsa-miR-199a-5p	UNG	Functional MTI	MIRT007303	Luciferase reporter assay	23228472
hsa-miR-199a-5p	SIRT1	Functional MTI	MIRT052646	qRT-PCR, Western blot	23760629
hsa-miR-199a-5p	SIRT1	Functional MTI	MIRT052646	Luciferase reporter assay, qRT-PCR, Western blot	24839982
hsa-miR-199a-5p	SIRT1	Functional MTI	MIRT052646	Luciferase reporter assay	26344589
hsa-miR-199a-5p	SIRT1	Functional MTI	MIRT052646	Immunoprecipitaion, qRT-PCR, Western blot	26945677
hsa-miR-199a-5p	CAV1	Functional MTI	MIRT035548	Luciferase reporter assay	23459460
hsa-miR-199a-5p	CAV1	Functional MTI	MIRT035548	ChIP-seq, FACS, Immunofluorescence, Immunohistochemistry, Luciferase reporter assay, Microarray, qRT-PCR, Western blot	23764775
hsa-miR-199a-5p	CAV1	Functional MTI	MIRT035548	Immunofluorescence, Luciferase reporter assay, qRT-PCR, Western blot	26163491
hsa-miR-199a-5p	HSPA5	Functional MTI	MIRT053102	Luciferase reporter assay, qRT-PCR, Western blot	23598416
hsa-miR-199a-5p	HSPA5	Functional MTI	MIRT053102	Luciferase reporter assay, qRT-PCR	28363780
hsa-miR-199a-5p	ATF6	Functional MTI	MIRT053103	Luciferase reporter assay, qRT-PCR, Western blot	23598416
hsa-miR-199a-5p	ATF6	Functional MTI	MIRT053103	Luciferase reporter assay, qRT-PCR, Western blot	24299514
hsa-miR-199a-5p	ERN1	Functional MTI	MIRT053104	Luciferase reporter assay, qRT-PCR, Western blot	23598416
hsa-miR-199a-5p	KL	Functional MTI	MIRT053233	EMSA, FACS, Flow, GFP reporter assay, Gluc reporter assay, GUS reporter assay, HITS-CLIP, Immunoblot, Immunocytochemistry, Immunofluorescence, Immunohistochemistry, Luciferase reporter assay, qRT-PCR, Western blot, In situ hybridization	24655788
hsa-miR-199a-5p	DNAJA4	Functional MTI	MIRT053557	ELISA, Luciferase reporter assay, Microarray	23142051
hsa-miR-199a-5p	ERBB3	Functional MTI	MIRT053607	Immunoblot, Immunohistochemistry, Luciferase reporter assay, qRT-PCR	23146892
hsa-miR-199a-5p	APOE	Functional MTI	MIRT053553	ELISA, Luciferase reporter assay, Microarray	23142051
hsa-miR-199a-5p	CDH1	Functional MTI	MIRT054132	Immunofluorescence, Immunohistochemistry, Immunoprecipitaion, Luciferase reporter assay, Microarray, qRT-PCR, Western blot	25080937
hsa-miR-199a-5p	CDH1	Functional MTI	MIRT054132	qRT-PCR, Western blot	27347107
hsa-miR-199a-5p	PTGS2	Functional MTI	MIRT054370	Luciferase reporter assay, Western blot	24413338
hsa-miR-199a-5p	RNF11	Functional MTI (Weak)	MIRT071779	PAR-CLIP	23446348
hsa-miR-199a-5p	ZNF544	Functional MTI (Weak)	MIRT235493	PAR-CLIP	20371350
hsa-miR-199a-5p	TFDP2	Functional MTI (Weak)	MIRT305208	HITS-CLIP	23313552
hsa-miR-199a-5p	ACVR1B	Functional MTI	MIRT438286	Immunoprecipitaion, qRT-PCR, Western blot, Luciferase reporter assay	25258381
hsa-miR-199a-5p	ZNF844	Functional MTI (Weak)	MIRT346922	PAR-CLIP	20371350
hsa-miR-199a-5p	PANK3	Functional MTI (Weak)	MIRT358311	HITS-CLIP	19536157
hsa-miR-199a-5p	COL19A1	Functional MTI (Weak)	MIRT401907	PAR-CLIP	22012620
hsa-miR-199a-5p	LIN7A	Functional MTI	MIRT437380	Luciferase reporter assay	23201090
hsa-miR-199a-5p	ARHGAP12	Functional MTI	MIRT437381	Luciferase reporter assay	23201090
hsa-miR-199a-5p	CTSC	Functional MTI	MIRT437382	Luciferase reporter assay	23201090
hsa-miR-199a-5p	RND1	Functional MTI	MIRT437383	Luciferase reporter assay	23201090
hsa-miR-199a-5p	NECTIN1	Functional MTI	MIRT437384	Luciferase reporter assay	23201090
hsa-miR-199a-5p	DRAM1	Functional MTI	MIRT437763	Luciferase reporter assay, Western blot	23337876
hsa-miR-199a-5p	BECN1	Functional MTI	MIRT437764	Luciferase reporter assay, Western blot	23337876
hsa-miR-199a-5p	BECN1	Functional MTI	MIRT437764	Luciferase reporter assay, Western blot	27895792
hsa-miR-199a-5p	MAFB	Functional MTI	MIRT438003	Luciferase reporter assay, Western blot	24391856
hsa-miR-199a-5p	WNK1	Functional MTI	MIRT438173	Luciferase reporter assay, qRT-PCR, Western blot	24299514
hsa-miR-199a-5p	NFKB1	Functional MTI	MIRT438174	Luciferase reporter assay, qRT-PCR, Western blot	24299514
hsa-miR-199a-5p	VEGFA	Functional MTI	MIRT438498	Luciferase reporter assay	24155090
hsa-miR-199a-5p	VEGFA	Functional MTI	MIRT438498	Luciferase reporter assay	26191163
hsa-miR-199a-5p	VEGFA	Functional MTI	MIRT438498	Luciferase reporter assay, Microarray, qRT-PCR, Western blot	26783726
hsa-miR-199a-5p	CDH2	Functional MTI	MIRT438531	Luciferase reporter assay, Western blot	25041364
hsa-miR-199a-5p	SNAI1	Functional MTI	MIRT438532	Luciferase reporter assay, Western blot	25041364
hsa-miR-199a-5p	GSK3B	Functional MTI	MIRT438593	ChIP-seq, FACS, Immunofluorescence, Immunohistochemistry, Luciferase reporter assay, Microarray, qRT-PCR, Western blot	23764775
hsa-miR-199a-5p	FZD4	Functional MTI	MIRT438594	ChIP-seq, FACS, Immunofluorescence, Immunohistochemistry, Luciferase reporter assay, Microarray, qRT-PCR, Western blot	23764775
hsa-miR-199a-5p	WNT2	Functional MTI	MIRT438595	ChIP-seq, FACS, Immunofluorescence, Immunohistochemistry, Luciferase reporter assay, Microarray, qRT-PCR, Western blot	23764775
hsa-miR-199a-5p	WNT2	Functional MTI	MIRT438595	Luciferase reporter assay, Next Generation Sequencing (NGS), qRT-PCR, Western blot	25596533
hsa-miR-199a-5p	JAG1	Functional MTI	MIRT438596	ChIP-seq, FACS, Immunofluorescence, Immunohistochemistry, Luciferase reporter assay, Microarray, qRT-PCR, Western blot	23764775
hsa-miR-199a-5p	GATA6	Functional MTI (Weak)	MIRT680435	HITS-CLIP	23824327
hsa-miR-199a-5p	CDK9	Functional MTI (Weak)	MIRT684287	HITS-CLIP	23313552
hsa-miR-199a-5p	VPS53	Functional MTI (Weak)	MIRT686316	HITS-CLIP	23313552
hsa-miR-199a-5p	PTCD2	Functional MTI (Weak)	MIRT691999	HITS-CLIP	23313552
hsa-miR-199a-5p	SLC26A2	Functional MTI (Weak)	MIRT695634	HITS-CLIP	23313552
hsa-miR-199a-5p	PODXL	Functional MTI (Weak)	MIRT700705	HITS-CLIP	23313552
hsa-miR-199a-5p	ABCC1	Functional MTI (Weak)	MIRT706011	HITS-CLIP	23313552
hsa-miR-199a-5p	CENPO	Functional MTI (Weak)	MIRT712557	HITS-CLIP	19536157
hsa-miR-199a-5p	TBC1D21	Functional MTI (Weak)	MIRT711107	HITS-CLIP	19536157
hsa-miR-199a-5p	CHCHD4	Functional MTI (Weak)	MIRT720321	HITS-CLIP	19536157
hsa-miR-199a-5p	LAX1	Functional MTI (Weak)	MIRT721050	HITS-CLIP	19536157
hsa-miR-199a-5p	SNAP25	Functional MTI (Weak)	MIRT724617	HITS-CLIP	19536157
hsa-miR-199a-5p	HK2	Functional MTI	MIRT731381	Luciferase reporter assay, qRT-PCR, Western blot	26054020
hsa-miR-199a-5p	KRAS	Functional MTI	MIRT731411	qRT-PCR, Western blot	26027911
hsa-miR-199a-5p	SMAD3	Functional MTI	MIRT731517	Luciferase reporter assay	27038547
hsa-miR-199a-5p	CCR7	Functional MTI	MIRT732313	Luciferase reporter assay, qRT-PCR	27814720
hsa-miR-199a-5p	ETS1	Functional MTI	MIRT731995	Luciferase reporter assay	27094578
hsa-miR-199a-5p	PDE4D	Functional MTI	MIRT732552	Luciferase reporter assay	26344589
hsa-miR-199a-5p	CTGF	Functional MTI (Weak)	MIRT732585	qRT-PCR	27062921
hsa-miR-199a-5p	TGFB2	Functional MTI	MIRT732715	Luciferase reporter assay, qRT-PCR	27842518
hsa-miR-199a-5p	PIK3CD	Functional MTI	MIRT732716	Luciferase reporter assay, qRT-PCR	27842518
hsa-miR-199a-5p	SETD2	Functional MTI	MIRT733194	Luciferase reporter assay	26191163
hsa-miR-199a-5p	LDLR	Functional MTI	MIRT733237	Luciferase reporter assay, qRT-PCR, Western blot	26163491
hsa-miR-199a-5p	CLTC	Functional MTI	MIRT733238	Luciferase reporter assay, qRT-PCR, Western blot	26163491
hsa-miR-199a-5p	CLTC	Functional MTI	MIRT733238	Luciferase reporter assay, qRT-PCR, Western blot	28261837
hsa-miR-199a-5p	RAB21	Functional MTI	MIRT733239	Luciferase reporter assay, qRT-PCR, Western blot	26163491
hsa-miR-199a-5p	OSCP1	Functional MTI	MIRT733428	Luciferase reporter assay, Microarray, qRT-PCR, Western blot	26781989
hsa-miR-199a-5p	PIAS3	Functional MTI	MIRT733812	Luciferase reporter assay, qRT-PCR, Western blot	28120918
hsa-miR-199a-5p	PSMD9	Functional MTI	MIRT733813	Luciferase reporter assay, qRT-PCR, Western blot	28120918
hsa-miR-199a-5p	ITGA3	Functional MTI	MIRT734486	Luciferase reporter assay, qRT-PCR, Western blot	28324890
hsa-miR-199a-5p	CDKN1C	Functional MTI	MIRT734359	Luciferase reporter assay	25588980
hsa-miR-199a-5p	TGFBR1	Functional MTI	MIRT735136	Luciferase reporter assay, Microarray, qRT-PCR, Western blot	25938468
hsa-miR-199a-5p	FZD6	Functional MTI	MIRT734761	Immunohistochemistry, LacZ reporter assay, qRT-PCR, Western blot	25772759
hsa-miR-199a-5p	MAP4K3	Functional MTI	MIRT735070	Luciferase reporter assay, qRT-PCR, Western blot	28099144
hsa-miR-199a-5p	C16orf58	Functional MTI (Weak)	MIRT738727	PAR-CLIP	26701625
hsa-miR-199a-5p	SLC27A1	Functional MTI	MIRT735488	Luciferase reporter assay, Microarray, qRT-PCR, Western blot	27562723
hsa-miR-199a-5p	CSNK2A1	Functional MTI (Weak)	MIRT738728	PAR-CLIP	26701625
hsa-miR-199a-5p	DDI2	Functional MTI (Weak)	MIRT738729	PAR-CLIP	26701625
hsa-miR-199a-5p	GM2A	Functional MTI (Weak)	MIRT738730	PAR-CLIP	26701625
hsa-miR-199a-5p	NAB2	Functional MTI (Weak)	MIRT738731	PAR-CLIP	26701625
hsa-miR-199a-5p	VASP	Functional MTI (Weak)	MIRT738732	PAR-CLIP	26701625
hsa-miR-199a-5p	ZBTB37	Functional MTI (Weak)	MIRT738733	PAR-CLIP	26701625
hsa-miR-199a-5p	QSOX1	Functional MTI (Weak)	MIRT763630	PAR-CLIP	27292025
hsa-miR-199a-5p	ZDHHC9	Functional MTI (Weak)	MIRT763631	PAR-CLIP	27292025
hsa-miR-199a-5p	DDHD1	Functional MTI (Weak)	MIRT784077	HITS-CLIP	27418678
hsa-miR-199a-5p	XRRA1	Functional MTI (Weak)	MIRT784078	HITS-CLIP	27418678
hsa-miR-199a-5p	PSG11	Functional MTI (Weak)	MIRT444920	PAR-CLIP	22100165
hsa-miR-199a-5p	PSG3	Functional MTI (Weak)	MIRT446723	PAR-CLIP	22100165
hsa-miR-199a-5p	PIN1	Functional MTI (Weak)	MIRT451199	PAR-CLIP	23592263
hsa-miR-199a-5p	C1orf226	Functional MTI (Weak)	MIRT452706	PAR-CLIP	23592263
hsa-miR-199a-5p	PLEKHG2	Functional MTI (Weak)	MIRT453348	PAR-CLIP	23592263
hsa-miR-199a-5p	SLC38A2	Functional MTI (Weak)	MIRT467693	PAR-CLIP	23592263
hsa-miR-199a-5p	SNTB1	Functional MTI (Weak)	MIRT467427	PAR-CLIP	23592263
hsa-miR-199a-5p	PDE11A	Functional MTI (Weak)	MIRT460285	PAR-CLIP	23592263
hsa-miR-199a-5p	SNTB1	Functional MTI (Weak)	MIRT467427	PAR-CLIP	21572407
hsa-miR-199a-5p	SLC38A2	Functional MTI (Weak)	MIRT467693	PAR-CLIP	21572407
hsa-miR-199a-5p	SESN2	Functional MTI (Weak)	MIRT468521	PAR-CLIP	23592263
hsa-miR-199a-5p	RER1	Functional MTI (Weak)	MIRT469384	PAR-CLIP	23592263
hsa-miR-199a-5p	PLXND1	Functional MTI (Weak)	MIRT470854	PAR-CLIP	23592263
hsa-miR-199a-5p	E2F3	Functional MTI (Weak)	MIRT477786	PAR-CLIP	23592263
hsa-miR-199a-5p	MAP3K9	Functional MTI (Weak)	MIRT473744	PAR-CLIP	23592263
hsa-miR-199a-5p	COX15	Functional MTI (Weak)	MIRT478955	PAR-CLIP	23592263
hsa-miR-199a-5p	TSC22D1	Functional MTI (Weak)	MIRT486476	PAR-CLIP	23592263
hsa-miR-199a-5p	CEP120	Functional MTI (Weak)	MIRT494268	PAR-CLIP	23592263
hsa-miR-199a-5p	SLC16A10	Functional MTI (Weak)	MIRT497442	PAR-CLIP	22291592
hsa-miR-199a-5p	POLR2F	Functional MTI (Weak)	MIRT503643	PAR-CLIP	23446348
hsa-miR-199a-5p	POLR2F	Functional MTI (Weak)	MIRT503643	PAR-CLIP	22012620
hsa-miR-199a-5p	POLR2F	Functional MTI (Weak)	MIRT503643	PAR-CLIP	26701625
hsa-miR-199a-5p	RCC1	Functional MTI (Weak)	MIRT504127	PAR-CLIP	23446348
hsa-miR-199a-5p	RCC1	Functional MTI (Weak)	MIRT504127	PAR-CLIP	21572407
hsa-miR-199a-5p	RCC1	Functional MTI (Weak)	MIRT504127	PAR-CLIP	20371350
hsa-miR-199a-5p	DYNAP	Functional MTI (Weak)	MIRT513107	PAR-CLIP	23446348
hsa-miR-199a-5p	DYNAP	Functional MTI (Weak)	MIRT513107	PAR-CLIP	26701625
hsa-miR-199a-5p	PAX8	Functional MTI (Weak)	MIRT513401	PAR-CLIP	23446348
hsa-miR-199a-5p	EXTL3	Functional MTI (Weak)	MIRT513936	PAR-CLIP	23446348
hsa-miR-199a-5p	EXTL3	Functional MTI (Weak)	MIRT513936	PAR-CLIP	22012620
hsa-miR-199a-5p	ZNF669	Functional MTI (Weak)	MIRT516734	PAR-CLIP	23446348
hsa-miR-199a-5p	ZNF669	Functional MTI (Weak)	MIRT516734	PAR-CLIP	21572407
hsa-miR-199a-5p	ZNF669	Functional MTI (Weak)	MIRT516734	PAR-CLIP	20371350
hsa-miR-199a-5p	ZNF440	Functional MTI (Weak)	MIRT518153	PAR-CLIP	23446348
hsa-miR-199a-5p	ZNF440	Functional MTI (Weak)	MIRT518153	PAR-CLIP	20371350
hsa-miR-199a-5p	ZNF117	Functional MTI (Weak)	MIRT518587	PAR-CLIP	23446348
hsa-miR-199a-5p	ZNF117	Functional MTI (Weak)	MIRT518587	PAR-CLIP	20371350
hsa-miR-199a-5p	ZNF772	Functional MTI (Weak)	MIRT519633	PAR-CLIP	23446348
hsa-miR-199a-5p	ZNF772	Functional MTI (Weak)	MIRT519633	PAR-CLIP	20371350
hsa-miR-199a-5p	ZNF791	Functional MTI (Weak)	MIRT519612	PAR-CLIP	23446348
hsa-miR-199a-5p	ZNF791	Functional MTI (Weak)	MIRT519612	PAR-CLIP	21572407
hsa-miR-199a-5p	ZNF791	Functional MTI (Weak)	MIRT519612	PAR-CLIP	20371350
hsa-miR-199a-5p	ZNF394	Functional MTI (Weak)	MIRT519752	PAR-CLIP	23446348
hsa-miR-199a-5p	ZNF394	Functional MTI (Weak)	MIRT519752	PAR-CLIP	20371350
hsa-miR-199a-5p	TUBG1	Functional MTI (Weak)	MIRT520427	PAR-CLIP	23446348
hsa-miR-199a-5p	TUBG1	Functional MTI (Weak)	MIRT520427	PAR-CLIP	20371350
hsa-miR-199a-5p	NAA15	Functional MTI (Weak)	MIRT522380	PAR-CLIP	23446348
hsa-miR-199a-5p	NAA15	Functional MTI (Weak)	MIRT522380	PAR-CLIP	21572407
hsa-miR-199a-5p	NAA15	Functional MTI (Weak)	MIRT522380	PAR-CLIP	20371350
hsa-miR-199a-5p	DDX19B	Functional MTI (Weak)	MIRT524205	PAR-CLIP	23446348
hsa-miR-199a-5p	RIC8A	Functional MTI (Weak)	MIRT526123	PAR-CLIP	22012620
hsa-miR-199a-5p	C3orf36	Functional MTI (Weak)	MIRT527229	PAR-CLIP	22012620
hsa-miR-199a-5p	C3orf36	Functional MTI (Weak)	MIRT527229	PAR-CLIP	20371350
hsa-miR-199a-5p	C3orf36	Functional MTI (Weak)	MIRT527229	PAR-CLIP	27292025
hsa-miR-199a-5p	SNRNP48	Functional MTI (Weak)	MIRT529563	PAR-CLIP	22012620
hsa-miR-199a-5p	PSAPL1	Functional MTI (Weak)	MIRT530106	PAR-CLIP	22012620
hsa-miR-199a-5p	AKAP17A	Functional MTI (Weak)	MIRT530298	PAR-CLIP	22012620
hsa-miR-199a-5p	PLGRKT	Functional MTI (Weak)	MIRT532447	PAR-CLIP	22012620
hsa-miR-199a-5p	SLC8A1	Functional MTI (Weak)	MIRT534170	PAR-CLIP	22012620
hsa-miR-199a-5p	TNFRSF13C	Functional MTI (Weak)	MIRT533617	PAR-CLIP	22012620
hsa-miR-199a-5p	CSGALNACT1	Functional MTI (Weak)	MIRT538334	PAR-CLIP	22012620
hsa-miR-199a-5p	SERPINH1	Functional MTI (Weak)	MIRT539656	PAR-CLIP	21572407
hsa-miR-199a-5p	SERPINH1	Functional MTI (Weak)	MIRT539656	PAR-CLIP	27292025
hsa-miR-199a-5p	TMOD2	Functional MTI (Weak)	MIRT540793	PAR-CLIP	21572407
hsa-miR-199a-5p	DDX3X	Functional MTI (Weak)	MIRT541359	PAR-CLIP	21572407
hsa-miR-199a-5p	ZNF525	Functional MTI (Weak)	MIRT560016	PAR-CLIP	20371350
hsa-miR-199a-5p	ZNF611	Functional MTI (Weak)	MIRT562810	PAR-CLIP	20371350
hsa-miR-199a-5p	ZNF468	Functional MTI (Weak)	MIRT562737	PAR-CLIP	20371350
hsa-miR-199a-5p	ZNF195	Functional MTI (Weak)	MIRT560081	PAR-CLIP	20371350
hsa-miR-199a-5p	ZNF415	Functional MTI (Weak)	MIRT562711	PAR-CLIP	20371350
hsa-miR-199a-5p	ZNF215	Functional MTI (Weak)	MIRT563135	PAR-CLIP	20371350
hsa-miR-199a-5p	ZNF286B	Functional MTI (Weak)	MIRT564722	PAR-CLIP	20371350
hsa-miR-199a-5p	ZNF846	Functional MTI (Weak)	MIRT571504	PAR-CLIP	20371350
hsa-miR-199a-5p	ZFP1	Functional MTI (Weak)	MIRT570884	PAR-CLIP	20371350
hsa-miR-199a-5p	ZNF625	Functional MTI (Weak)	MIRT571522	PAR-CLIP	20371350
hsa-miR-199a-5p	ZNF584	Functional MTI (Weak)	MIRT572295	PAR-CLIP	20371350
hsa-miR-199a-5p	VAV3	Functional MTI (Weak)	MIRT572740	PAR-CLIP	20371350
hsa-miR-199a-5p	VAV3	Functional MTI (Weak)	MIRT572740	HITS-CLIP	23706177
hsa-miR-199a-5p	VAV3	Functional MTI (Weak)	MIRT572740	HITS-CLIP	21572407
hsa-miR-199a-5p	VAV3	Functional MTI (Weak)	MIRT572740	PAR-CLIP	26701625
hsa-miR-199a-5p	VAV3	Functional MTI (Weak)	MIRT572740	PAR-CLIP	27292025
hsa-miR-199a-5p	TRIM10	Functional MTI (Weak)	MIRT572450	PAR-CLIP	20371350
hsa-miR-199a-5p	OXSR1	Functional MTI (Weak)	MIRT622970	HITS-CLIP	23824327
hsa-miR-199a-5p	PLPP4	Functional MTI (Weak)	MIRT625511	HITS-CLIP	23824327
hsa-miR-199a-5p	A2ML1	Functional MTI (Weak)	MIRT628797	HITS-CLIP	23824327
hsa-miR-199a-5p	RNF115	Functional MTI (Weak)	MIRT641955	HITS-CLIP	23824327
hsa-miR-199a-5p	AGTRAP	Functional MTI (Weak)	MIRT645316	HITS-CLIP	23824327
hsa-miR-199a-5p	NDUFS2	Functional MTI (Weak)	MIRT646075	HITS-CLIP	23824327
hsa-miR-199a-5p	CHRFAM7A	Functional MTI (Weak)	MIRT648159	HITS-CLIP	23824327
hsa-miR-199a-5p	POLA2	Functional MTI (Weak)	MIRT666908	HITS-CLIP	23824327
hsa-miR-199a-5p	CRIPT	Functional MTI (Weak)	MIRT665094	HITS-CLIP	23824327
hsa-miR-199b-3p	SGPL1	Functional MTI (Weak)	MIRT057006	PAR-CLIP	23592263
hsa-miR-199b-3p	UCK2	Functional MTI (Weak)	MIRT060357	PAR-CLIP	23592263
hsa-miR-199b-3p	UCK2	Functional MTI (Weak)	MIRT060357	PAR-CLIP	26701625
hsa-miR-199b-3p	MAP3K4	Functional MTI (Weak)	MIRT099169	PAR-CLIP	23592263
hsa-miR-199b-3p	PNRC1	Functional MTI (Weak)	MIRT101816	PAR-CLIP	23592263
hsa-miR-199b-3p	KMT2A	Functional MTI (Weak)	MIRT128859	PAR-CLIP	22291592
hsa-miR-199b-3p	DDIT4	Functional MTI (Weak)	MIRT177955	PAR-CLIP	20371350
hsa-miR-199b-3p	ETNK1	Functional MTI (Weak)	MIRT185224	PAR-CLIP	22012620
hsa-miR-199b-3p	C11orf57	Functional MTI (Weak)	MIRT264711	PAR-CLIP	23592263
hsa-miR-199b-3p	CNEP1R1	Functional MTI (Weak)	MIRT284091	HITS-CLIP	23313552
hsa-miR-199b-3p	QKI	Functional MTI (Weak)	MIRT408637	PAR-CLIP	20371350
hsa-miR-199b-3p	SLC30A6	Functional MTI (Weak)	MIRT699381	HITS-CLIP	23313552
hsa-miR-199b-3p	CCDC80	Functional MTI (Weak)	MIRT696976	HITS-CLIP	23313552
hsa-miR-199b-3p	PHF8	Functional MTI (Weak)	MIRT710555	HITS-CLIP	19536157
hsa-miR-199b-3p	FXN	Functional MTI (Weak)	MIRT721556	HITS-CLIP	19536157
hsa-miR-199b-3p	PAK4	Functional MTI	MIRT733786	Luciferase reporter assay, qRT-PCR, Western blot	26399456
hsa-miR-199b-3p	ITGA3	Functional MTI	MIRT734489	Luciferase reporter assay, qRT-PCR, Western blot	28324890
hsa-miR-199b-3p	DDX39B	Functional MTI (Weak)	MIRT738734	PAR-CLIP	26701625
hsa-miR-199b-3p	FKBP14	Functional MTI (Weak)	MIRT738735	PAR-CLIP	26701625
hsa-miR-199b-3p	ACER2	Functional MTI (Weak)	MIRT763632	PAR-CLIP	27292025
hsa-miR-199b-3p	MCCC2	Functional MTI (Weak)	MIRT763633	PAR-CLIP	27292025
hsa-miR-199b-3p	MLF2	Functional MTI (Weak)	MIRT763634	PAR-CLIP	27292025
hsa-miR-199b-3p	NOL10	Functional MTI (Weak)	MIRT763635	PAR-CLIP	27292025
hsa-miR-199b-3p	SMYD4	Functional MTI (Weak)	MIRT763636	PAR-CLIP	27292025
hsa-miR-199b-3p	SYNGR2	Functional MTI (Weak)	MIRT763637	PAR-CLIP	27292025
hsa-miR-199b-3p	WDR17	Functional MTI (Weak)	MIRT763638	PAR-CLIP	27292025
hsa-miR-199b-3p	ZDHHC24	Functional MTI (Weak)	MIRT763639	PAR-CLIP	27292025
hsa-miR-199b-3p	ZNF106	Functional MTI (Weak)	MIRT763640	PAR-CLIP	27292025
hsa-miR-199b-3p	CCDC59	Functional MTI (Weak)	MIRT442567	PAR-CLIP	22100165
hsa-miR-199b-3p	SOD2	Functional MTI (Weak)	MIRT442902	PAR-CLIP	22100165
hsa-miR-199b-3p	ARL15	Functional MTI (Weak)	MIRT448992	PAR-CLIP	22100165
hsa-miR-199b-3p	COL4A5	Functional MTI (Weak)	MIRT450889	PAR-CLIP	22100165
hsa-miR-199b-3p	MTRF1L	Functional MTI (Weak)	MIRT456424	PAR-CLIP	23592263
hsa-miR-199b-3p	COX10	Functional MTI (Weak)	MIRT461289	PAR-CLIP	23592263
hsa-miR-199b-3p	ZXDB	Functional MTI (Weak)	MIRT462874	PAR-CLIP	23592263
hsa-miR-199b-3p	TMED5	Functional MTI (Weak)	MIRT466201	PAR-CLIP	23592263
hsa-miR-199b-3p	RGMB	Functional MTI (Weak)	MIRT469344	PAR-CLIP	23592263
hsa-miR-199b-3p	NACC1	Functional MTI (Weak)	MIRT472558	PAR-CLIP	23592263
hsa-miR-199b-3p	PAQR5	Functional MTI (Weak)	MIRT471602	PAR-CLIP	23592263
hsa-miR-199b-3p	PAQR5	Functional MTI (Weak)	MIRT471602	PAR-CLIP	24398324
hsa-miR-199b-3p	PAQR5	Functional MTI (Weak)	MIRT471602	PAR-CLIP	23446348
hsa-miR-199b-3p	PAQR5	Functional MTI (Weak)	MIRT471602	PAR-CLIP, HITS-CLIP	21572407
hsa-miR-199b-3p	PAQR5	Functional MTI (Weak)	MIRT471602	PAR-CLIP	20371350
hsa-miR-199b-3p	PAQR5	Functional MTI (Weak)	MIRT471602	HITS-CLIP	24906430
hsa-miR-199b-3p	PAQR5	Functional MTI (Weak)	MIRT471602	HITS-CLIP	23706177
hsa-miR-199b-3p	PAQR5	Functional MTI (Weak)	MIRT471602	HITS-CLIP	23313552
hsa-miR-199b-3p	PAQR5	Functional MTI (Weak)	MIRT471602	HITS-CLIP	22927820
hsa-miR-199b-3p	PAQR5	Functional MTI (Weak)	MIRT471602	PAR-CLIP	26701625
hsa-miR-199b-3p	PAQR5	Functional MTI (Weak)	MIRT471602	PAR-CLIP	27292025
hsa-miR-199b-3p	PAQR5	Functional MTI (Weak)	MIRT471602	HITS-CLIP	27418678
hsa-miR-199b-3p	PKM	Functional MTI (Weak)	MIRT470965	PAR-CLIP	23592263
hsa-miR-199b-3p	NACC1	Functional MTI (Weak)	MIRT472558	PAR-CLIP	20371350
hsa-miR-199b-3p	MCOLN2	Functional MTI (Weak)	MIRT473448	PAR-CLIP	23592263
hsa-miR-199b-3p	MCOLN2	Functional MTI (Weak)	MIRT473448	PAR-CLIP	23446348
hsa-miR-199b-3p	MCOLN2	Functional MTI (Weak)	MIRT473448	PAR-CLIP	21572407
hsa-miR-199b-3p	MCOLN2	Functional MTI (Weak)	MIRT473448	PAR-CLIP	20371350
hsa-miR-199b-3p	LIN54	Functional MTI (Weak)	MIRT474143	PAR-CLIP	23592263
hsa-miR-199b-3p	LIN54	Functional MTI (Weak)	MIRT474143	PAR-CLIP	24398324
hsa-miR-199b-3p	FOXK2	Functional MTI (Weak)	MIRT476748	PAR-CLIP	23592263
hsa-miR-199b-3p	CSRP2	Functional MTI (Weak)	MIRT478699	PAR-CLIP	23592263
hsa-miR-199b-3p	CSRP2	Functional MTI (Weak)	MIRT478699	PAR-CLIP	21572407
hsa-miR-199b-3p	HLA-B	Functional MTI (Weak)	MIRT486960	PAR-CLIP	23592263
hsa-miR-199b-3p	WNK2	Functional MTI (Weak)	MIRT491926	PAR-CLIP	23592263
hsa-miR-199b-3p	TAB2	Functional MTI (Weak)	MIRT492120	PAR-CLIP	23592263
hsa-miR-199b-3p	GNAS	Functional MTI (Weak)	MIRT493772	PAR-CLIP	23592263
hsa-miR-199b-3p	ID2	Functional MTI (Weak)	MIRT496526	PAR-CLIP	22291592
hsa-miR-199b-3p	UNC5C	Functional MTI (Weak)	MIRT495573	PAR-CLIP	22291592
hsa-miR-199b-3p	RGS17	Functional MTI (Weak)	MIRT497489	PAR-CLIP	22291592
hsa-miR-199b-3p	GGA3	Functional MTI (Weak)	MIRT499499	PAR-CLIP	24398324
hsa-miR-199b-3p	CREBZF	Functional MTI (Weak)	MIRT507638	PAR-CLIP	23446348
hsa-miR-199b-3p	CREBZF	Functional MTI (Weak)	MIRT507638	PAR-CLIP, HITS-CLIP	21572407
hsa-miR-199b-3p	CREBZF	Functional MTI (Weak)	MIRT507638	PAR-CLIP	20371350
hsa-miR-199b-3p	TMEM18	Functional MTI (Weak)	MIRT531399	PAR-CLIP	22012620
hsa-miR-199b-3p	HSD17B12	Functional MTI (Weak)	MIRT531449	PAR-CLIP	22012620
hsa-miR-199b-3p	TAF1D	Functional MTI (Weak)	MIRT533963	PAR-CLIP	22012620
hsa-miR-199b-3p	GFPT2	Functional MTI (Weak)	MIRT537186	PAR-CLIP	22012620
hsa-miR-199b-3p	GFPT2	Functional MTI (Weak)	MIRT537186	PAR-CLIP	21572407
hsa-miR-199b-3p	RBM43	Functional MTI (Weak)	MIRT540442	PAR-CLIP	21572407
hsa-miR-199b-3p	FICD	Functional MTI (Weak)	MIRT543175	PAR-CLIP	21572407
hsa-miR-199b-3p	ZNF585B	Functional MTI (Weak)	MIRT543289	PAR-CLIP	21572407
hsa-miR-199b-3p	GOLIM4	Functional MTI (Weak)	MIRT548052	PAR-CLIP	21572407
hsa-miR-199b-3p	TOR1AIP2	Functional MTI (Weak)	MIRT546198	PAR-CLIP	21572407
hsa-miR-199b-3p	CDK17	Functional MTI (Weak)	MIRT548942	PAR-CLIP	21572407
hsa-miR-199b-3p	TSPAN3	Functional MTI (Weak)	MIRT553305	PAR-CLIP	21572407
hsa-miR-199b-3p	VPS33A	Functional MTI (Weak)	MIRT552922	PAR-CLIP	21572407
hsa-miR-199b-3p	STC2	Functional MTI (Weak)	MIRT553935	PAR-CLIP	21572407
hsa-miR-199b-3p	STC2	Functional MTI (Weak)	MIRT553935	PAR-CLIP	20371350
hsa-miR-199b-3p	TMEM161B	Functional MTI (Weak)	MIRT553555	PAR-CLIP	21572407
hsa-miR-199b-3p	BLOC1S6	Functional MTI (Weak)	MIRT559207	PAR-CLIP	21572407
hsa-miR-199b-3p	FGF2	Functional MTI (Weak)	MIRT557867	PAR-CLIP, HITS-CLIP	21572407
hsa-miR-199b-3p	CSNK1A1	Functional MTI (Weak)	MIRT558556	PAR-CLIP	21572407
hsa-miR-199b-3p	CEP55	Functional MTI (Weak)	MIRT558787	PAR-CLIP	21572407
hsa-miR-199b-3p	EFHD2	Functional MTI (Weak)	MIRT560314	PAR-CLIP	20371350
hsa-miR-199b-3p	ATF7IP	Functional MTI (Weak)	MIRT568419	PAR-CLIP	20371350
hsa-miR-199b-3p	UBE2V1	Functional MTI (Weak)	MIRT570377	PAR-CLIP	20371350
hsa-miR-199b-3p	TMEM189-UBE2V1	Functional MTI (Weak)	MIRT570420	PAR-CLIP	20371350
hsa-miR-199b-3p	TMEM189	Functional MTI (Weak)	MIRT570453	PAR-CLIP	20371350
hsa-miR-199b-3p	LUC7L2	Functional MTI (Weak)	MIRT613447	HITS-CLIP	23824327
hsa-miR-199b-3p	LUC7L2	Functional MTI (Weak)	MIRT613447	HITS-CLIP	19536157
hsa-miR-199b-3p	C7orf55-LUC7L2	Functional MTI (Weak)	MIRT614110	HITS-CLIP	23824327
hsa-miR-199b-3p	C7orf55-LUC7L2	Functional MTI (Weak)	MIRT614110	HITS-CLIP	19536157
hsa-miR-199b-3p	OCIAD2	Functional MTI (Weak)	MIRT623041	HITS-CLIP	23824327
hsa-miR-199b-3p	E2F2	Functional MTI (Weak)	MIRT632983	HITS-CLIP	23824327
hsa-miR-199b-3p	VTA1	Functional MTI (Weak)	MIRT632239	HITS-CLIP	23824327
hsa-miR-199b-3p	VTA1	Functional MTI (Weak)	MIRT632239	PAR-CLIP	27292025
hsa-miR-199b-3p	LINC00346	Functional MTI (Weak)	MIRT633318	HITS-CLIP	23824327
hsa-miR-199b-3p	ZNF384	Functional MTI (Weak)	MIRT651153	HITS-CLIP	23824327
hsa-miR-603	MVB12B	Functional MTI (Weak)	MIRT667329	HITS-CLIP	23824327
hsa-miR-603	MVB12B	Functional MTI (Weak)	MIRT667329	HITS-CLIP	21572407
hsa-miR-603	TRAPPC2B	Functional MTI	MIRT004864	Luciferase reporter assay	18835392
hsa-miR-603	CCND1	Functional MTI	MIRT054910	Immunoblot, Luciferase reporter assay, qRT-PCR	23384558
hsa-miR-603	CCND1	Functional MTI (Weak)	MIRT054910	PAR-CLIP	24398324
hsa-miR-603	CCND1	Functional MTI (Weak)	MIRT054910	PAR-CLIP	23446348
hsa-miR-603	CCND1	Functional MTI (Weak)	MIRT054910	PAR-CLIP	22012620
hsa-miR-603	CCND1	Functional MTI (Weak)	MIRT054910	PAR-CLIP, HITS-CLIP	21572407
hsa-miR-603	CCND2	Functional MTI	MIRT054911	Immunoblot, Luciferase reporter assay, qRT-PCR	23384558
hsa-miR-603	TNRC6B	Functional MTI (Weak)	MIRT087921	PAR-CLIP	21572407
hsa-miR-603	TSPAN14	Functional MTI (Weak)	MIRT127336	HITS-CLIP	23824327
hsa-miR-603	UBN2	Functional MTI (Weak)	MIRT102660	PAR-CLIP	20371350
hsa-miR-603	PNRC1	Functional MTI (Weak)	MIRT169616	PAR-CLIP	23592263
hsa-miR-603	RORA	Functional MTI (Weak)	MIRT193667	HITS-CLIP	23824327
hsa-miR-603	RORA	Functional MTI (Weak)	MIRT193667	HITS-CLIP	23313552
hsa-miR-603	RORA	Functional MTI (Weak)	MIRT193667	HITS-CLIP	22927820
hsa-miR-603	RORA	Functional MTI (Weak)	MIRT193667	HITS-CLIP	19536157
hsa-miR-603	RORA	Functional MTI (Weak)	MIRT193667	HITS-CLIP	27418678
hsa-miR-603	DSEL	Functional MTI (Weak)	MIRT242632	HITS-CLIP	23824327
hsa-miR-603	QSOX2	Functional MTI (Weak)	MIRT393846	HITS-CLIP	23824327
hsa-miR-603	QSOX2	Functional MTI (Weak)	MIRT393846	HITS-CLIP	23313552
hsa-miR-603	QSOX2	Functional MTI (Weak)	MIRT393846	HITS-CLIP	27418678
hsa-miR-603	ATOH8	Functional MTI (Weak)	MIRT669431	HITS-CLIP	23824327
hsa-miR-603	ABLIM1	Functional MTI (Weak)	MIRT669693	HITS-CLIP	23824327
hsa-miR-603	PCDH7	Functional MTI (Weak)	MIRT676930	HITS-CLIP	23824327
hsa-miR-603	TNFSF4	Functional MTI (Weak)	MIRT670332	HITS-CLIP	23824327
hsa-miR-603	TNFSF4	Functional MTI (Weak)	MIRT670332	HITS-CLIP	27418678
hsa-miR-603	CACFD1	Functional MTI (Weak)	MIRT674013	HITS-CLIP	23824327
hsa-miR-603	CACFD1	Functional MTI (Weak)	MIRT674013	HITS-CLIP	22927820
hsa-miR-603	CISD2	Functional MTI (Weak)	MIRT670805	HITS-CLIP	23824327
hsa-miR-603	CISD2	Functional MTI (Weak)	MIRT670805	HITS-CLIP	27418678
hsa-miR-603	NDUFS2	Functional MTI (Weak)	MIRT671761	HITS-CLIP	23824327
hsa-miR-603	C12orf49	Functional MTI (Weak)	MIRT672630	HITS-CLIP	23824327
hsa-miR-603	C12orf49	Functional MTI (Weak)	MIRT672630	HITS-CLIP	27418678
hsa-miR-603	DENND2C	Functional MTI (Weak)	MIRT672972	HITS-CLIP	23824327
hsa-miR-603	LSM14A	Functional MTI (Weak)	MIRT674174	HITS-CLIP	23824327
hsa-miR-603	LSM14A	Functional MTI (Weak)	MIRT674174	HITS-CLIP	27418678
hsa-miR-603	PCDH7	Functional MTI (Weak)	MIRT676930	HITS-CLIP	21572407
hsa-miR-603	F2RL1	Functional MTI (Weak)	MIRT685244	HITS-CLIP	23313552
hsa-miR-603	ELOF1	Functional MTI (Weak)	MIRT677712	HITS-CLIP	23824327
hsa-miR-603	ELOF1	Functional MTI (Weak)	MIRT677712	HITS-CLIP	23313552
hsa-miR-603	MARCH5	Functional MTI (Weak)	MIRT678394	HITS-CLIP	23824327
hsa-miR-603	MARCH5	Functional MTI (Weak)	MIRT678394	HITS-CLIP	27418678
hsa-miR-603	RABGAP1	Functional MTI (Weak)	MIRT679142	HITS-CLIP	23824327
hsa-miR-603	RABGAP1	Functional MTI (Weak)	MIRT679142	HITS-CLIP	27418678
hsa-miR-603	GLCCI1	Functional MTI (Weak)	MIRT679627	HITS-CLIP	23824327
hsa-miR-603	GLCCI1	Functional MTI (Weak)	MIRT679627	HITS-CLIP	23313552
hsa-miR-603	GLCCI1	Functional MTI (Weak)	MIRT679627	HITS-CLIP	27418678
hsa-miR-603	CRLS1	Functional MTI (Weak)	MIRT684103	HITS-CLIP	23313552
hsa-miR-603	CRLS1	Functional MTI (Weak)	MIRT684103	HITS-CLIP	22927820
hsa-miR-603	MOBP	Functional MTI (Weak)	MIRT691006	HITS-CLIP	23313552
hsa-miR-603	MOBP	Functional MTI (Weak)	MIRT691006	HITS-CLIP	27418678
hsa-miR-603	PEAK1	Functional MTI (Weak)	MIRT687235	HITS-CLIP	23313552
hsa-miR-603	PEAK1	Functional MTI (Weak)	MIRT687235	HITS-CLIP	27418678
hsa-miR-603	PEAK1	Functional MTI (Weak)	MIRT687235	HITS-CLIP	28735896
hsa-miR-603	KIAA0907	Functional MTI (Weak)	MIRT693239	HITS-CLIP	23313552
hsa-miR-603	COBLL1	Functional MTI (Weak)	MIRT692427	HITS-CLIP	23313552
hsa-miR-603	KIAA0907	Functional MTI (Weak)	MIRT693239	HITS-CLIP	21572407
hsa-miR-603	ALDH1A3	Functional MTI (Weak)	MIRT694415	HITS-CLIP	23313552
hsa-miR-603	PAK6	Functional MTI (Weak)	MIRT696227	HITS-CLIP	23313552
hsa-miR-603	PAK6	Functional MTI (Weak)	MIRT696227	HITS-CLIP	27418678
hsa-miR-603	ARL2BP	Functional MTI (Weak)	MIRT696841	HITS-CLIP	23313552
hsa-miR-603	CNKSR3	Functional MTI (Weak)	MIRT704520	HITS-CLIP	23313552
hsa-miR-603	MXD1	Functional MTI (Weak)	MIRT701709	HITS-CLIP	23313552
hsa-miR-603	SAMD8	Functional MTI (Weak)	MIRT699880	HITS-CLIP	23313552
hsa-miR-603	RNMT	Functional MTI (Weak)	MIRT702064	HITS-CLIP	23313552
hsa-miR-603	RNMT	Functional MTI (Weak)	MIRT702064	PAR-CLIP	26701625
hsa-miR-603	AIFM2	Functional MTI (Weak)	MIRT705834	HITS-CLIP	23313552
hsa-miR-603	GPR21	Functional MTI (Weak)	MIRT706248	HITS-CLIP	22927820
hsa-miR-603	P2RY1	Functional MTI (Weak)	MIRT706393	HITS-CLIP	22927820
hsa-miR-603	P2RY1	Functional MTI (Weak)	MIRT706393	HITS-CLIP	27418678
hsa-miR-603	GPR50	Functional MTI (Weak)	MIRT707688	HITS-CLIP	21572407
hsa-miR-603	ADAMTS9	Functional MTI (Weak)	MIRT707545	HITS-CLIP	21572407
hsa-miR-603	WISP1	Functional MTI (Weak)	MIRT707621	HITS-CLIP	21572407
hsa-miR-603	STAM	Functional MTI (Weak)	MIRT707228	HITS-CLIP	21572407
hsa-miR-603	SIK3	Functional MTI (Weak)	MIRT707260	HITS-CLIP	21572407
hsa-miR-603	CALHM5	Functional MTI (Weak)	MIRT707293	HITS-CLIP	21572407
hsa-miR-603	WDTC1	Functional MTI (Weak)	MIRT707441	HITS-CLIP	21572407
hsa-miR-603	CHAF1B	Functional MTI (Weak)	MIRT707472	HITS-CLIP	21572407
hsa-miR-603	ZNF264	Functional MTI (Weak)	MIRT707750	HITS-CLIP	21572407
hsa-miR-603	PAPPA	Functional MTI (Weak)	MIRT707985	HITS-CLIP	21572407
hsa-miR-603	ZBED3	Functional MTI (Weak)	MIRT707769	HITS-CLIP	21572407
hsa-miR-603	FAM47E-STBD1	Functional MTI (Weak)	MIRT707663	HITS-CLIP	21572407
hsa-miR-603	STYX	Functional MTI (Weak)	MIRT707857	HITS-CLIP	21572407
hsa-miR-603	SRGAP2	Functional MTI (Weak)	MIRT707866	HITS-CLIP	21572407
hsa-miR-603	SNRK	Functional MTI (Weak)	MIRT707874	HITS-CLIP	21572407
hsa-miR-603	NR2C2	Functional MTI (Weak)	MIRT708013	HITS-CLIP	21572407
hsa-miR-603	MTF1	Functional MTI (Weak)	MIRT708022	HITS-CLIP	21572407
hsa-miR-603	C18orf32	Functional MTI (Weak)	MIRT708163	HITS-CLIP	21572407
hsa-miR-603	B4GALT6	Functional MTI (Weak)	MIRT708190	HITS-CLIP	21572407
hsa-miR-603	GREB1L	Functional MTI (Weak)	MIRT708121	HITS-CLIP	21572407
hsa-miR-603	FAM160B1	Functional MTI (Weak)	MIRT708142	HITS-CLIP	21572407
hsa-miR-603	TRERF1	Functional MTI (Weak)	MIRT708542	HITS-CLIP	19536157
hsa-miR-603	SPCS2	Functional MTI (Weak)	MIRT712189	HITS-CLIP	19536157
hsa-miR-603	FRMPD3	Functional MTI (Weak)	MIRT711446	HITS-CLIP	19536157
hsa-miR-603	KCTD16	Functional MTI (Weak)	MIRT712799	HITS-CLIP	19536157
hsa-miR-603	C10orf71	Functional MTI (Weak)	MIRT714220	HITS-CLIP	19536157
hsa-miR-603	SORBS3	Functional MTI (Weak)	MIRT715111	HITS-CLIP	19536157
hsa-miR-603	TPCN2	Functional MTI (Weak)	MIRT714662	HITS-CLIP	19536157
hsa-miR-603	SPDYE1	Functional MTI (Weak)	MIRT719678	HITS-CLIP	19536157
hsa-miR-603	RAPH1	Functional MTI (Weak)	MIRT718616	HITS-CLIP	19536157
hsa-miR-603	GRIN2A	Functional MTI (Weak)	MIRT715854	HITS-CLIP	19536157
hsa-miR-603	RIOX2	Functional MTI (Weak)	MIRT718290	HITS-CLIP	19536157
hsa-miR-603	NUP205	Functional MTI (Weak)	MIRT724213	HITS-CLIP	19536157
hsa-miR-603	RBM41	Functional MTI (Weak)	MIRT722243	HITS-CLIP	19536157
hsa-miR-603	SYNRG	Functional MTI (Weak)	MIRT725115	HITS-CLIP	19536157
hsa-miR-603	PPARGC1A	Functional MTI (Weak)	MIRT725211	HITS-CLIP	19536157
hsa-miR-603	IGF1	Functional MTI	MIRT731735	Luciferase reporter assay, qRT-PCR, Western blot	26068646
hsa-miR-603	EEF2K	Functional MTI	MIRT734030	Luciferase reporter assay, Western blot	28036267
hsa-miR-603	SBF1	Functional MTI (Weak)	MIRT751633	PAR-CLIP	26701625
hsa-miR-603	SF1	Functional MTI (Weak)	MIRT751634	PAR-CLIP	26701625
hsa-miR-603	TRMT112	Functional MTI (Weak)	MIRT775411	PAR-CLIP	27292025
hsa-miR-603	EAF1	Functional MTI (Weak)	MIRT787980	HITS-CLIP	27418678
hsa-miR-603	ETFDH	Functional MTI (Weak)	MIRT787981	HITS-CLIP	27418678
hsa-miR-603	FOXL2NB	Functional MTI (Weak)	MIRT787982	HITS-CLIP	27418678
hsa-miR-603	MATN1	Functional MTI (Weak)	MIRT787983	HITS-CLIP	27418678
hsa-miR-603	TAT	Functional MTI (Weak)	MIRT787984	HITS-CLIP	27418678
hsa-miR-603	AKAP11	Functional MTI (Weak)	MIRT790804	HITS-CLIP	28735896
hsa-miR-603	IFNA6	Functional MTI (Weak)	MIRT445348	PAR-CLIP	22100165
hsa-miR-603	SEMA4F	Functional MTI (Weak)	MIRT448486	PAR-CLIP	22100165
hsa-miR-603	DRAXIN	Functional MTI (Weak)	MIRT450313	PAR-CLIP	22100165
hsa-miR-603	SERINC1	Functional MTI (Weak)	MIRT457662	PAR-CLIP	23592263
hsa-miR-603	SH3PXD2A	Functional MTI (Weak)	MIRT468121	PAR-CLIP	23592263
hsa-miR-603	SH3PXD2A	Functional MTI (Weak)	MIRT468121	PAR-CLIP	21572407
hsa-miR-603	SH3PXD2A	Functional MTI (Weak)	MIRT468121	HITS-CLIP	24906430
hsa-miR-603	SH3PXD2A	Functional MTI (Weak)	MIRT468121	HITS-CLIP	23824327
hsa-miR-603	SH3PXD2A	Functional MTI (Weak)	MIRT468121	HITS-CLIP	23313552
hsa-miR-603	SH3PXD2A	Functional MTI (Weak)	MIRT468121	HITS-CLIP	27418678
hsa-miR-603	NR3C1	Functional MTI (Weak)	MIRT471977	PAR-CLIP	23592263
hsa-miR-603	FAM177A1	Functional MTI (Weak)	MIRT484265	PAR-CLIP	23592263
hsa-miR-603	MMAB	Functional MTI (Weak)	MIRT503338	PAR-CLIP	23446348
hsa-miR-603	PPTC7	Functional MTI (Weak)	MIRT501516	PAR-CLIP	24398324
hsa-miR-603	PPTC7	Functional MTI (Weak)	MIRT501516	PAR-CLIP	23446348
hsa-miR-603	PPTC7	Functional MTI (Weak)	MIRT501516	PAR-CLIP	20371350
hsa-miR-603	MMAB	Functional MTI (Weak)	MIRT503338	PAR-CLIP	26701625
hsa-miR-603	MMAB	Functional MTI (Weak)	MIRT503338	PAR-CLIP	27292025
hsa-miR-603	ZNF780A	Functional MTI (Weak)	MIRT503600	PAR-CLIP	23446348
hsa-miR-603	TBPL1	Functional MTI (Weak)	MIRT505437	PAR-CLIP	23446348
hsa-miR-603	TBPL1	Functional MTI (Weak)	MIRT505437	PAR-CLIP	21572407
hsa-miR-603	TBPL1	Functional MTI (Weak)	MIRT505437	HITS-CLIP	23824327
hsa-miR-603	TBPL1	Functional MTI (Weak)	MIRT505437	HITS-CLIP	23313552
hsa-miR-603	TBPL1	Functional MTI (Weak)	MIRT505437	HITS-CLIP	27418678
hsa-miR-603	CASD1	Functional MTI (Weak)	MIRT509876	PAR-CLIP	23446348
hsa-miR-603	CLIC4	Functional MTI (Weak)	MIRT507729	PAR-CLIP	23446348
hsa-miR-603	CLIC4	Functional MTI (Weak)	MIRT507729	PAR-CLIP	22012620
hsa-miR-603	TSPAN2	Functional MTI (Weak)	MIRT509190	PAR-CLIP	23446348
hsa-miR-603	TSPAN2	Functional MTI (Weak)	MIRT509190	PAR-CLIP, HITS-CLIP	21572407
hsa-miR-603	TSPAN2	Functional MTI (Weak)	MIRT509190	HITS-CLIP	19536157
hsa-miR-603	KCNK1	Functional MTI (Weak)	MIRT509257	PAR-CLIP	23446348
hsa-miR-603	KCNK1	Functional MTI (Weak)	MIRT509257	PAR-CLIP, HITS-CLIP	21572407
hsa-miR-603	CASD1	Functional MTI (Weak)	MIRT509876	PAR-CLIP, HITS-CLIP	21572407
hsa-miR-603	CASD1	Functional MTI (Weak)	MIRT509876	HITS-CLIP	23824327
hsa-miR-603	CASD1	Functional MTI (Weak)	MIRT509876	HITS-CLIP	27418678
hsa-miR-603	KLHL23	Functional MTI (Weak)	MIRT511275	PAR-CLIP	23446348
hsa-miR-603	ZDHHC5	Functional MTI (Weak)	MIRT510453	PAR-CLIP	23446348
hsa-miR-603	ZDHHC5	Functional MTI (Weak)	MIRT510453	PAR-CLIP, HITS-CLIP	21572407
hsa-miR-603	KPNA4	Functional MTI (Weak)	MIRT511229	PAR-CLIP	23446348
hsa-miR-603	KPNA4	Functional MTI (Weak)	MIRT511229	PAR-CLIP, HITS-CLIP	21572407
hsa-miR-603	HHIP	Functional MTI (Weak)	MIRT509902	PAR-CLIP	23446348
hsa-miR-603	HHIP	Functional MTI (Weak)	MIRT509902	PAR-CLIP, HITS-CLIP	21572407
hsa-miR-603	STARD8	Functional MTI (Weak)	MIRT510166	PAR-CLIP	23446348
hsa-miR-603	STARD8	Functional MTI (Weak)	MIRT510166	PAR-CLIP, HITS-CLIP	21572407
hsa-miR-603	KLHL23	Functional MTI (Weak)	MIRT511275	HITS-CLIP	21572407
hsa-miR-603	HMGB2	Functional MTI (Weak)	MIRT511524	PAR-CLIP	23446348
hsa-miR-603	HMGB2	Functional MTI (Weak)	MIRT511524	PAR-CLIP, HITS-CLIP	21572407
hsa-miR-603	CRK	Functional MTI (Weak)	MIRT512097	PAR-CLIP	23446348
hsa-miR-603	CRK	Functional MTI (Weak)	MIRT512097	PAR-CLIP	20371350
hsa-miR-603	IL20RB	Functional MTI (Weak)	MIRT513082	PAR-CLIP	23446348
hsa-miR-603	IL20RB	Functional MTI (Weak)	MIRT513082	PAR-CLIP	22012620
hsa-miR-603	IL20RB	Functional MTI (Weak)	MIRT513082	PAR-CLIP	21572407
hsa-miR-603	RHOQ	Functional MTI (Weak)	MIRT513530	PAR-CLIP	23446348
hsa-miR-603	RHOQ	Functional MTI (Weak)	MIRT513530	PAR-CLIP	22012620
hsa-miR-603	LRRC63	Functional MTI (Weak)	MIRT514210	PAR-CLIP	23446348
hsa-miR-603	WDR72	Functional MTI (Weak)	MIRT515412	PAR-CLIP	23446348
hsa-miR-603	SLC35E3	Functional MTI (Weak)	MIRT515331	PAR-CLIP	23446348
hsa-miR-603	SLC35E3	Functional MTI (Weak)	MIRT515331	PAR-CLIP, HITS-CLIP	21572407
hsa-miR-603	SLC35E3	Functional MTI (Weak)	MIRT515331	HITS-CLIP	23824327
hsa-miR-603	SLC35E3	Functional MTI (Weak)	MIRT515331	HITS-CLIP	23313552
hsa-miR-603	SLC35E3	Functional MTI (Weak)	MIRT515331	HITS-CLIP	27418678
hsa-miR-603	CCT4	Functional MTI (Weak)	MIRT515514	PAR-CLIP	23446348
hsa-miR-603	CCT4	Functional MTI (Weak)	MIRT515514	PAR-CLIP, HITS-CLIP	21572407
hsa-miR-603	WDR17	Functional MTI (Weak)	MIRT515606	PAR-CLIP	23446348
hsa-miR-603	WDR17	Functional MTI (Weak)	MIRT515606	HITS-CLIP	23824327
hsa-miR-603	WDR17	Functional MTI (Weak)	MIRT515606	HITS-CLIP	21572407
hsa-miR-603	WDR72	Functional MTI (Weak)	MIRT515412	PAR-CLIP, HITS-CLIP	21572407
hsa-miR-603	WDR72	Functional MTI (Weak)	MIRT515412	HITS-CLIP	23824327
hsa-miR-603	TECRL	Functional MTI (Weak)	MIRT515771	PAR-CLIP	23446348
hsa-miR-603	TECRL	Functional MTI (Weak)	MIRT515771	PAR-CLIP, HITS-CLIP	21572407
hsa-miR-603	DBT	Functional MTI (Weak)	MIRT516273	PAR-CLIP	23446348
hsa-miR-603	AJAP1	Functional MTI (Weak)	MIRT515846	PAR-CLIP	23446348
hsa-miR-603	AJAP1	Functional MTI (Weak)	MIRT515846	HITS-CLIP	21572407
hsa-miR-603	AR	Functional MTI (Weak)	MIRT515980	PAR-CLIP	23446348
hsa-miR-603	AR	Functional MTI (Weak)	MIRT515980	PAR-CLIP, HITS-CLIP	21572407
hsa-miR-603	AR	Functional MTI (Weak)	MIRT515980	HITS-CLIP	23824327
hsa-miR-603	AR	Functional MTI (Weak)	MIRT515980	HITS-CLIP	23313552
hsa-miR-603	DBT	Functional MTI (Weak)	MIRT516273	HITS-CLIP	24906430
hsa-miR-603	DBT	Functional MTI (Weak)	MIRT516273	HITS-CLIP	23824327
hsa-miR-603	DBT	Functional MTI (Weak)	MIRT516273	HITS-CLIP	23706177
hsa-miR-603	DBT	Functional MTI (Weak)	MIRT516273	HITS-CLIP	23313552
hsa-miR-603	DBT	Functional MTI (Weak)	MIRT516273	HITS-CLIP	22927820
hsa-miR-603	DBT	Functional MTI (Weak)	MIRT516273	HITS-CLIP	21572407
hsa-miR-603	DBT	Functional MTI (Weak)	MIRT516273	HITS-CLIP	27418678
hsa-miR-603	ZC3H6	Functional MTI (Weak)	MIRT517044	PAR-CLIP	23446348
hsa-miR-603	PIK3CG	Functional MTI (Weak)	MIRT516715	PAR-CLIP	23446348
hsa-miR-603	PIK3CG	Functional MTI (Weak)	MIRT516715	PAR-CLIP, HITS-CLIP	21572407
hsa-miR-603	ZC3H6	Functional MTI (Weak)	MIRT517044	PAR-CLIP, HITS-CLIP	21572407
hsa-miR-603	ZC3H6	Functional MTI (Weak)	MIRT517044	HITS-CLIP	23824327
hsa-miR-603	ZC3H6	Functional MTI (Weak)	MIRT517044	HITS-CLIP	23313552
hsa-miR-603	VENTX	Functional MTI (Weak)	MIRT517559	PAR-CLIP	23446348
hsa-miR-603	VENTX	Functional MTI (Weak)	MIRT517559	PAR-CLIP, HITS-CLIP	21572407
hsa-miR-603	ZMYM2	Functional MTI (Weak)	MIRT519808	PAR-CLIP	23446348
hsa-miR-603	AGPS	Functional MTI (Weak)	MIRT519036	PAR-CLIP	23446348
hsa-miR-603	AGPS	Functional MTI (Weak)	MIRT519036	HITS-CLIP	23824327
hsa-miR-603	CD180	Functional MTI (Weak)	MIRT519167	PAR-CLIP	23446348
hsa-miR-603	CD180	Functional MTI (Weak)	MIRT519167	HITS-CLIP	23824327
hsa-miR-603	CD180	Functional MTI (Weak)	MIRT519167	HITS-CLIP	21572407
hsa-miR-603	SCIN	Functional MTI (Weak)	MIRT518242	PAR-CLIP	23446348
hsa-miR-603	SCIN	Functional MTI (Weak)	MIRT518242	HITS-CLIP	23313552
hsa-miR-603	SCIN	Functional MTI (Weak)	MIRT518242	HITS-CLIP	21572407
hsa-miR-603	ZMYM2	Functional MTI (Weak)	MIRT519808	PAR-CLIP, HITS-CLIP	21572407
hsa-miR-603	ZBTB20	Functional MTI (Weak)	MIRT519996	PAR-CLIP	23446348
hsa-miR-603	ZBTB20	Functional MTI (Weak)	MIRT519996	HITS-CLIP	21572407
hsa-miR-603	UCHL3	Functional MTI (Weak)	MIRT520280	PAR-CLIP	23446348
hsa-miR-603	UCHL3	Functional MTI (Weak)	MIRT520280	PAR-CLIP	21572407
hsa-miR-603	PLRG1	Functional MTI (Weak)	MIRT521858	PAR-CLIP	23446348
hsa-miR-603	PLAG1	Functional MTI (Weak)	MIRT521874	PAR-CLIP	23446348
hsa-miR-603	PLAG1	Functional MTI (Weak)	MIRT521874	PAR-CLIP, HITS-CLIP	21572407
hsa-miR-603	PLAG1	Functional MTI (Weak)	MIRT521874	HITS-CLIP	23824327
hsa-miR-603	PLAG1	Functional MTI (Weak)	MIRT521874	HITS-CLIP	27418678
hsa-miR-603	PIK3R1	Functional MTI (Weak)	MIRT521891	PAR-CLIP	23446348
hsa-miR-603	PIK3R1	Functional MTI (Weak)	MIRT521891	PAR-CLIP, HITS-CLIP	21572407
hsa-miR-603	PIK3R1	Functional MTI (Weak)	MIRT521891	HITS-CLIP	23824327
hsa-miR-603	PIK3R1	Functional MTI (Weak)	MIRT521891	HITS-CLIP	23313552
hsa-miR-603	PIAS1	Functional MTI (Weak)	MIRT521903	PAR-CLIP	23446348
hsa-miR-603	PIAS1	Functional MTI (Weak)	MIRT521903	PAR-CLIP	21572407
hsa-miR-603	PIAS1	Functional MTI (Weak)	MIRT521903	HITS-CLIP	23824327
hsa-miR-603	PLRG1	Functional MTI (Weak)	MIRT521858	HITS-CLIP	23824327
hsa-miR-603	PHAX	Functional MTI (Weak)	MIRT521953	PAR-CLIP	23446348
hsa-miR-603	PDCD10	Functional MTI (Weak)	MIRT522004	PAR-CLIP	23446348
hsa-miR-603	PDCD10	Functional MTI (Weak)	MIRT522004	PAR-CLIP, HITS-CLIP	21572407
hsa-miR-603	PDCD10	Functional MTI (Weak)	MIRT522004	HITS-CLIP	23824327
hsa-miR-603	MON1B	Functional MTI (Weak)	MIRT522429	PAR-CLIP	23446348
hsa-miR-603	MON1B	Functional MTI (Weak)	MIRT522429	PAR-CLIP, HITS-CLIP	21572407
hsa-miR-603	LONRF3	Functional MTI (Weak)	MIRT522741	PAR-CLIP	23446348
hsa-miR-603	LONRF3	Functional MTI (Weak)	MIRT522741	HITS-CLIP	21572407
hsa-miR-603	LONRF3	Functional MTI (Weak)	MIRT522741	HITS-CLIP	27418678
hsa-miR-603	EIF5	Functional MTI (Weak)	MIRT523913	PAR-CLIP	23446348
hsa-miR-603	NEXMIF	Functional MTI (Weak)	MIRT522845	PAR-CLIP	23446348
hsa-miR-603	NEXMIF	Functional MTI (Weak)	MIRT522845	PAR-CLIP, HITS-CLIP	21572407
hsa-miR-603	NEXMIF	Functional MTI (Weak)	MIRT522845	HITS-CLIP	23824327
hsa-miR-603	INTU	Functional MTI (Weak)	MIRT522984	PAR-CLIP	23446348
hsa-miR-603	INTU	Functional MTI (Weak)	MIRT522984	PAR-CLIP, HITS-CLIP	21572407
hsa-miR-603	IL6ST	Functional MTI (Weak)	MIRT523001	PAR-CLIP	23446348
hsa-miR-603	IL6ST	Functional MTI (Weak)	MIRT523001	PAR-CLIP, HITS-CLIP	21572407
hsa-miR-603	FBXO9	Functional MTI (Weak)	MIRT523748	PAR-CLIP	23446348
hsa-miR-603	FBXO9	Functional MTI (Weak)	MIRT523748	PAR-CLIP, HITS-CLIP	21572407
hsa-miR-603	FBXO9	Functional MTI (Weak)	MIRT523748	HITS-CLIP	23313552
hsa-miR-603	CFL2	Functional MTI (Weak)	MIRT524483	PAR-CLIP	23446348
hsa-miR-603	CFL2	Functional MTI (Weak)	MIRT524483	PAR-CLIP, HITS-CLIP	21572407
hsa-miR-603	BRMS1L	Functional MTI (Weak)	MIRT524716	PAR-CLIP	23446348
hsa-miR-603	BRMS1L	Functional MTI (Weak)	MIRT524716	HITS-CLIP	23824327
hsa-miR-603	BRMS1L	Functional MTI (Weak)	MIRT524716	HITS-CLIP	21572407
hsa-miR-603	BRI3BP	Functional MTI (Weak)	MIRT524733	PAR-CLIP	23446348
hsa-miR-603	IL5RA	Functional MTI (Weak)	MIRT526669	PAR-CLIP	22012620
hsa-miR-603	BRI3BP	Functional MTI (Weak)	MIRT524733	PAR-CLIP, HITS-CLIP	21572407
hsa-miR-603	BRI3BP	Functional MTI (Weak)	MIRT524733	HITS-CLIP	23824327
hsa-miR-603	BRI3BP	Functional MTI (Weak)	MIRT524733	HITS-CLIP	19536157
hsa-miR-603	RIC8A	Functional MTI (Weak)	MIRT526127	PAR-CLIP	22012620
hsa-miR-603	BACH1	Functional MTI (Weak)	MIRT524806	PAR-CLIP	23446348
hsa-miR-603	BACH1	Functional MTI (Weak)	MIRT524806	HITS-CLIP	22927820
hsa-miR-603	BACH1	Functional MTI (Weak)	MIRT524806	HITS-CLIP	27418678
hsa-miR-603	ANKRD44	Functional MTI (Weak)	MIRT524898	PAR-CLIP	23446348
hsa-miR-603	ANKRD44	Functional MTI (Weak)	MIRT524898	PAR-CLIP	21572407
hsa-miR-603	ANKRD44	Functional MTI (Weak)	MIRT524898	HITS-CLIP	23824327
hsa-miR-603	CCDC169	Functional MTI (Weak)	MIRT526265	PAR-CLIP	22012620
hsa-miR-603	IL5RA	Functional MTI (Weak)	MIRT526669	HITS-CLIP	23824327
hsa-miR-603	IL5RA	Functional MTI (Weak)	MIRT526669	PAR-CLIP	27292025
hsa-miR-603	HAT1	Functional MTI (Weak)	MIRT527663	PAR-CLIP	22012620
hsa-miR-603	ISLR2	Functional MTI (Weak)	MIRT528990	PAR-CLIP	22012620
hsa-miR-603	IGBP1	Functional MTI (Weak)	MIRT529580	PAR-CLIP	22012620
hsa-miR-603	IGBP1	Functional MTI (Weak)	MIRT529580	PAR-CLIP	20371350
hsa-miR-603	VANGL1	Functional MTI (Weak)	MIRT533282	PAR-CLIP	22012620
hsa-miR-603	WAPL	Functional MTI (Weak)	MIRT533214	PAR-CLIP	22012620
hsa-miR-603	TATDN2	Functional MTI (Weak)	MIRT533925	PAR-CLIP	22012620
hsa-miR-603	CTGF	Functional MTI (Weak)	MIRT538285	PAR-CLIP	22012620
hsa-miR-603	DYRK2	Functional MTI (Weak)	MIRT537898	PAR-CLIP	22012620
hsa-miR-603	DYRK2	Functional MTI (Weak)	MIRT537898	HITS-CLIP	21572407
hsa-miR-603	ESYT2	Functional MTI (Weak)	MIRT537591	PAR-CLIP	22012620
hsa-miR-603	CTGF	Functional MTI (Weak)	MIRT538285	HITS-CLIP	23824327
hsa-miR-603	CTGF	Functional MTI (Weak)	MIRT538285	HITS-CLIP	21572407
hsa-miR-603	CTGF	Functional MTI (Weak)	MIRT538285	HITS-CLIP	27418678
hsa-miR-603	ZNF556	Functional MTI (Weak)	MIRT539584	PAR-CLIP	21572407
hsa-miR-603	EID1	Functional MTI (Weak)	MIRT539663	PAR-CLIP	21572407
hsa-miR-603	EID1	Functional MTI (Weak)	MIRT539663	HITS-CLIP	24906430
hsa-miR-603	EID1	Functional MTI (Weak)	MIRT539663	HITS-CLIP	23824327
hsa-miR-603	EID1	Functional MTI (Weak)	MIRT539663	HITS-CLIP	23706177
hsa-miR-603	EID1	Functional MTI (Weak)	MIRT539663	HITS-CLIP	23313552
hsa-miR-603	EID1	Functional MTI (Weak)	MIRT539663	HITS-CLIP	27418678
hsa-miR-603	CD19	Functional MTI (Weak)	MIRT539629	PAR-CLIP	21572407
hsa-miR-603	CD19	Functional MTI (Weak)	MIRT539629	PAR-CLIP	20371350
hsa-miR-603	CD19	Functional MTI (Weak)	MIRT539629	HITS-CLIP	23824327
hsa-miR-603	CD19	Functional MTI (Weak)	MIRT539629	HITS-CLIP	23313552
hsa-miR-603	CD19	Functional MTI (Weak)	MIRT539629	HITS-CLIP	27418678
hsa-miR-603	ZNF556	Functional MTI (Weak)	MIRT539584	HITS-CLIP	24906430
hsa-miR-603	ZNF556	Functional MTI (Weak)	MIRT539584	HITS-CLIP	23824327
hsa-miR-603	ZNF556	Functional MTI (Weak)	MIRT539584	HITS-CLIP	23706177
hsa-miR-603	ZNF556	Functional MTI (Weak)	MIRT539584	HITS-CLIP	23313552
hsa-miR-603	ZNF556	Functional MTI (Weak)	MIRT539584	HITS-CLIP	27418678
hsa-miR-603	DNTTIP2	Functional MTI (Weak)	MIRT539855	PAR-CLIP	21572407
hsa-miR-603	DNTTIP2	Functional MTI (Weak)	MIRT539855	HITS-CLIP	23824327
hsa-miR-603	SUMO1	Functional MTI (Weak)	MIRT540646	PAR-CLIP	21572407
hsa-miR-603	MTA3	Functional MTI (Weak)	MIRT539908	PAR-CLIP	21572407
hsa-miR-603	MTA3	Functional MTI (Weak)	MIRT539908	HITS-CLIP	24906430
hsa-miR-603	MTA3	Functional MTI (Weak)	MIRT539908	HITS-CLIP	23824327
hsa-miR-603	MTA3	Functional MTI (Weak)	MIRT539908	HITS-CLIP	23313552
hsa-miR-603	MTA3	Functional MTI (Weak)	MIRT539908	HITS-CLIP	19536157
hsa-miR-603	MTA3	Functional MTI (Weak)	MIRT539908	HITS-CLIP	27418678
hsa-miR-603	MTA3	Functional MTI (Weak)	MIRT539908	HITS-CLIP	28735896
hsa-miR-603	LILRB2	Functional MTI (Weak)	MIRT540015	PAR-CLIP, HITS-CLIP	21572407
hsa-miR-603	LILRB2	Functional MTI (Weak)	MIRT540015	HITS-CLIP	23824327
hsa-miR-603	LILRB2	Functional MTI (Weak)	MIRT540015	HITS-CLIP	23706177
hsa-miR-603	LILRB2	Functional MTI (Weak)	MIRT540015	HITS-CLIP	23313552
hsa-miR-603	LILRB2	Functional MTI (Weak)	MIRT540015	HITS-CLIP	27418678
hsa-miR-603	ABHD18	Functional MTI (Weak)	MIRT540024	PAR-CLIP	21572407
hsa-miR-603	ABHD18	Functional MTI (Weak)	MIRT540024	PAR-CLIP	27292025
hsa-miR-603	AFF2	Functional MTI (Weak)	MIRT540157	PAR-CLIP	21572407
hsa-miR-603	AFF2	Functional MTI (Weak)	MIRT540157	HITS-CLIP	23824327
hsa-miR-603	AFF2	Functional MTI (Weak)	MIRT540157	HITS-CLIP	27418678
hsa-miR-603	ATAT1	Functional MTI (Weak)	MIRT540329	PAR-CLIP	21572407
hsa-miR-603	ATAT1	Functional MTI (Weak)	MIRT540329	PAR-CLIP	20371350
hsa-miR-603	ATAT1	Functional MTI (Weak)	MIRT540329	HITS-CLIP	23824327
hsa-miR-603	ATAT1	Functional MTI (Weak)	MIRT540329	HITS-CLIP	23313552
hsa-miR-603	MC2R	Functional MTI (Weak)	MIRT540471	PAR-CLIP	21572407
hsa-miR-603	MC2R	Functional MTI (Weak)	MIRT540471	HITS-CLIP	24906430
hsa-miR-603	MC2R	Functional MTI (Weak)	MIRT540471	HITS-CLIP	23824327
hsa-miR-603	MC2R	Functional MTI (Weak)	MIRT540471	HITS-CLIP	23313552
hsa-miR-603	MC2R	Functional MTI (Weak)	MIRT540471	HITS-CLIP	22927820
hsa-miR-603	MC2R	Functional MTI (Weak)	MIRT540471	HITS-CLIP	27418678
hsa-miR-603	ATG10	Functional MTI (Weak)	MIRT540701	PAR-CLIP	21572407
hsa-miR-603	ATG10	Functional MTI (Weak)	MIRT540701	HITS-CLIP	23824327
hsa-miR-603	OCLN	Functional MTI (Weak)	MIRT540356	PAR-CLIP	21572407
hsa-miR-603	OCLN	Functional MTI (Weak)	MIRT540356	PAR-CLIP	20371350
hsa-miR-603	OCLN	Functional MTI (Weak)	MIRT540356	HITS-CLIP	23824327
hsa-miR-603	OCLN	Functional MTI (Weak)	MIRT540356	HITS-CLIP	27418678
hsa-miR-603	MLLT6	Functional MTI (Weak)	MIRT540475	PAR-CLIP	21572407
hsa-miR-603	MLLT6	Functional MTI (Weak)	MIRT540475	HITS-CLIP	23824327
hsa-miR-603	MLLT6	Functional MTI (Weak)	MIRT540475	HITS-CLIP	23313552
hsa-miR-603	MLLT6	Functional MTI (Weak)	MIRT540475	HITS-CLIP	27418678
hsa-miR-603	STRN	Functional MTI (Weak)	MIRT540740	HITS-CLIP	23313552
hsa-miR-603	STRN	Functional MTI (Weak)	MIRT540740	HITS-CLIP	19536157
hsa-miR-603	STRN	Functional MTI (Weak)	MIRT540740	HITS-CLIP	27418678
hsa-miR-603	STRN	Functional MTI (Weak)	MIRT540740	PAR-CLIP	21572407
hsa-miR-603	STRN	Functional MTI (Weak)	MIRT540740	HITS-CLIP	24906430
hsa-miR-603	STRN	Functional MTI (Weak)	MIRT540740	HITS-CLIP	23824327
hsa-miR-603	STRN	Functional MTI (Weak)	MIRT540740	HITS-CLIP	23706177
hsa-miR-603	NLRP8	Functional MTI (Weak)	MIRT540658	PAR-CLIP	21572407
hsa-miR-603	TBRG4	Functional MTI (Weak)	MIRT540773	HITS-CLIP	27418678
hsa-miR-603	TBRG4	Functional MTI (Weak)	MIRT540773	PAR-CLIP	21572407
hsa-miR-603	TBRG4	Functional MTI (Weak)	MIRT540773	HITS-CLIP	23824327
hsa-miR-603	NLRP8	Functional MTI (Weak)	MIRT540658	HITS-CLIP	23824327
hsa-miR-603	STRBP	Functional MTI (Weak)	MIRT541035	PAR-CLIP	21572407
hsa-miR-603	STRBP	Functional MTI (Weak)	MIRT541035	PAR-CLIP	20371350
hsa-miR-603	STRBP	Functional MTI (Weak)	MIRT541035	HITS-CLIP	23824327
hsa-miR-603	STRBP	Functional MTI (Weak)	MIRT541035	HITS-CLIP	23313552
hsa-miR-603	STRBP	Functional MTI (Weak)	MIRT541035	HITS-CLIP	27418678
hsa-miR-603	MYADM	Functional MTI (Weak)	MIRT541171	PAR-CLIP, HITS-CLIP	21572407
hsa-miR-603	MYADM	Functional MTI (Weak)	MIRT541171	HITS-CLIP	24906430
hsa-miR-603	MYADM	Functional MTI (Weak)	MIRT541171	HITS-CLIP	23824327
hsa-miR-603	MYADM	Functional MTI (Weak)	MIRT541171	HITS-CLIP	23706177
hsa-miR-603	MYADM	Functional MTI (Weak)	MIRT541171	HITS-CLIP	27418678
hsa-miR-603	MYADM	Functional MTI (Weak)	MIRT541171	HITS-CLIP	28735896
hsa-miR-603	SYT5	Functional MTI (Weak)	MIRT541576	PAR-CLIP, HITS-CLIP	21572407
hsa-miR-603	ARF3	Functional MTI (Weak)	MIRT541482	PAR-CLIP, HITS-CLIP	21572407
hsa-miR-603	ARF3	Functional MTI (Weak)	MIRT541482	HITS-CLIP	23824327
hsa-miR-603	ARF3	Functional MTI (Weak)	MIRT541482	HITS-CLIP	23706177
hsa-miR-603	PLCL1	Functional MTI (Weak)	MIRT541774	PAR-CLIP	21572407
hsa-miR-603	PLCL1	Functional MTI (Weak)	MIRT541774	HITS-CLIP	23824327
hsa-miR-603	PLCL1	Functional MTI (Weak)	MIRT541774	HITS-CLIP	23313552
hsa-miR-603	PLCL1	Functional MTI (Weak)	MIRT541774	HITS-CLIP	19536157
hsa-miR-603	PLCL1	Functional MTI (Weak)	MIRT541774	HITS-CLIP	27418678
hsa-miR-603	PLCL1	Functional MTI (Weak)	MIRT541774	HITS-CLIP	28735896
hsa-miR-603	CCDC160	Functional MTI (Weak)	MIRT541693	PAR-CLIP	21572407
hsa-miR-603	CCDC160	Functional MTI (Weak)	MIRT541693	HITS-CLIP	23824327
hsa-miR-603	CCDC160	Functional MTI (Weak)	MIRT541693	HITS-CLIP	23313552
hsa-miR-603	CCDC160	Functional MTI (Weak)	MIRT541693	HITS-CLIP	19536157
hsa-miR-603	CCDC160	Functional MTI (Weak)	MIRT541693	HITS-CLIP	28735896
hsa-miR-603	SYT5	Functional MTI (Weak)	MIRT541576	HITS-CLIP	24906430
hsa-miR-603	SYT5	Functional MTI (Weak)	MIRT541576	HITS-CLIP	23824327
hsa-miR-603	SLC16A9	Functional MTI (Weak)	MIRT541822	PAR-CLIP, HITS-CLIP	21572407
hsa-miR-603	SYT5	Functional MTI (Weak)	MIRT541576	HITS-CLIP	23313552
hsa-miR-603	SLC16A9	Functional MTI (Weak)	MIRT541822	HITS-CLIP	23824327
hsa-miR-603	SLC16A9	Functional MTI (Weak)	MIRT541822	HITS-CLIP	23313552
hsa-miR-603	SLC16A9	Functional MTI (Weak)	MIRT541822	HITS-CLIP	27418678
hsa-miR-603	SYT5	Functional MTI (Weak)	MIRT541576	HITS-CLIP	27418678
hsa-miR-603	PELP1	Functional MTI (Weak)	MIRT541586	PAR-CLIP, HITS-CLIP	21572407
hsa-miR-603	MGAT5	Functional MTI (Weak)	MIRT541796	PAR-CLIP, HITS-CLIP	21572407
hsa-miR-603	MGAT5	Functional MTI (Weak)	MIRT541796	HITS-CLIP	24906430
hsa-miR-603	MGAT5	Functional MTI (Weak)	MIRT541796	HITS-CLIP	23824327
hsa-miR-603	MGAT5	Functional MTI (Weak)	MIRT541796	HITS-CLIP	23313552
hsa-miR-603	MGAT5	Functional MTI (Weak)	MIRT541796	HITS-CLIP	19536157
hsa-miR-603	MGAT5	Functional MTI (Weak)	MIRT541796	HITS-CLIP	27418678
hsa-miR-603	NBPF10	Functional MTI (Weak)	MIRT541947	PAR-CLIP, HITS-CLIP	21572407
hsa-miR-603	NBPF10	Functional MTI (Weak)	MIRT541947	HITS-CLIP	23824327
hsa-miR-603	NBPF10	Functional MTI (Weak)	MIRT541947	HITS-CLIP	27418678
hsa-miR-603	KCNK10	Functional MTI (Weak)	MIRT542096	PAR-CLIP	21572407
hsa-miR-603	KCNK10	Functional MTI (Weak)	MIRT542096	HITS-CLIP	23824327
hsa-miR-603	KCNK10	Functional MTI (Weak)	MIRT542096	HITS-CLIP	23313552
hsa-miR-603	KCNK10	Functional MTI (Weak)	MIRT542096	HITS-CLIP	27418678
hsa-miR-603	FAM180B	Functional MTI (Weak)	MIRT542040	PAR-CLIP, HITS-CLIP	21572407
hsa-miR-603	KCNK10	Functional MTI (Weak)	MIRT542096	HITS-CLIP	28735896
hsa-miR-603	FAM180B	Functional MTI (Weak)	MIRT542040	HITS-CLIP	24906430
hsa-miR-603	FAM180B	Functional MTI (Weak)	MIRT542040	HITS-CLIP	23824327
hsa-miR-603	FAM180B	Functional MTI (Weak)	MIRT542040	HITS-CLIP	23706177
hsa-miR-603	FAM180B	Functional MTI (Weak)	MIRT542040	HITS-CLIP	19536157
hsa-miR-603	FAM180B	Functional MTI (Weak)	MIRT542040	HITS-CLIP	27418678
hsa-miR-603	DMXL1	Functional MTI (Weak)	MIRT542179	PAR-CLIP	21572407
hsa-miR-603	EPHB3	Functional MTI (Weak)	MIRT542121	PAR-CLIP, HITS-CLIP	21572407
hsa-miR-603	EPHB3	Functional MTI (Weak)	MIRT542121	HITS-CLIP	23824327
hsa-miR-603	EPHB3	Functional MTI (Weak)	MIRT542121	HITS-CLIP	23313552
hsa-miR-603	EPHB3	Functional MTI (Weak)	MIRT542121	HITS-CLIP	19536157
hsa-miR-603	EPHB3	Functional MTI (Weak)	MIRT542121	HITS-CLIP	27418678
hsa-miR-603	ASS1	Functional MTI (Weak)	MIRT542075	PAR-CLIP, HITS-CLIP	21572407
hsa-miR-603	ASS1	Functional MTI (Weak)	MIRT542075	HITS-CLIP	24906430
hsa-miR-603	ASS1	Functional MTI (Weak)	MIRT542075	HITS-CLIP	23824327
hsa-miR-603	ASS1	Functional MTI (Weak)	MIRT542075	HITS-CLIP	23313552
hsa-miR-603	ASS1	Functional MTI (Weak)	MIRT542075	HITS-CLIP	27418678
hsa-miR-603	EGR3	Functional MTI (Weak)	MIRT542152	PAR-CLIP, HITS-CLIP	21572407
hsa-miR-603	EGR3	Functional MTI (Weak)	MIRT542152	HITS-CLIP	23824327
hsa-miR-603	DMXL1	Functional MTI (Weak)	MIRT542179	HITS-CLIP	24906430
hsa-miR-603	DMXL1	Functional MTI (Weak)	MIRT542179	HITS-CLIP	23824327
hsa-miR-603	DMXL1	Functional MTI (Weak)	MIRT542179	HITS-CLIP	23706177
hsa-miR-603	DMXL1	Functional MTI (Weak)	MIRT542179	HITS-CLIP	23313552
hsa-miR-603	DMXL1	Functional MTI (Weak)	MIRT542179	HITS-CLIP	27418678
hsa-miR-603	IRS1	Functional MTI (Weak)	MIRT542221	PAR-CLIP	21572407
hsa-miR-603	IRS1	Functional MTI (Weak)	MIRT542221	HITS-CLIP	24906430
hsa-miR-603	IRS1	Functional MTI (Weak)	MIRT542221	HITS-CLIP	23824327
hsa-miR-603	IRS1	Functional MTI (Weak)	MIRT542221	HITS-CLIP	27418678
hsa-miR-603	VAC14	Functional MTI (Weak)	MIRT542381	PAR-CLIP, HITS-CLIP	21572407
hsa-miR-603	VAC14	Functional MTI (Weak)	MIRT542381	HITS-CLIP	23824327
hsa-miR-603	VAC14	Functional MTI (Weak)	MIRT542381	HITS-CLIP	27418678
hsa-miR-603	TFCP2	Functional MTI (Weak)	MIRT542399	PAR-CLIP	21572407
hsa-miR-603	TFCP2	Functional MTI (Weak)	MIRT542399	HITS-CLIP	23824327
hsa-miR-603	TFCP2	Functional MTI (Weak)	MIRT542399	HITS-CLIP	23313552
hsa-miR-603	TMEM2	Functional MTI (Weak)	MIRT542629	PAR-CLIP	21572407
hsa-miR-603	TMEM2	Functional MTI (Weak)	MIRT542629	HITS-CLIP	23824327
hsa-miR-603	TMEM2	Functional MTI (Weak)	MIRT542629	HITS-CLIP	27418678
hsa-miR-603	SLC6A6	Functional MTI (Weak)	MIRT542667	PAR-CLIP	21572407
hsa-miR-603	SLC6A6	Functional MTI (Weak)	MIRT542667	HITS-CLIP	23824327
hsa-miR-603	LAMTOR3	Functional MTI (Weak)	MIRT543431	PAR-CLIP	21572407
hsa-miR-603	CYLD	Functional MTI (Weak)	MIRT543279	PAR-CLIP, HITS-CLIP	21572407
hsa-miR-603	UGT2B4	Functional MTI (Weak)	MIRT544971	PAR-CLIP, HITS-CLIP	21572407
hsa-miR-603	ZNF551	Functional MTI (Weak)	MIRT545273	PAR-CLIP, HITS-CLIP	21572407
hsa-miR-603	SLC12A2	Functional MTI (Weak)	MIRT545469	PAR-CLIP, HITS-CLIP	21572407
hsa-miR-603	NDUFS1	Functional MTI (Weak)	MIRT545643	PAR-CLIP, HITS-CLIP	21572407
hsa-miR-603	NDUFS1	Functional MTI (Weak)	MIRT545643	HITS-CLIP	23824327
hsa-miR-603	TAOK1	Functional MTI (Weak)	MIRT546349	PAR-CLIP, HITS-CLIP	21572407
hsa-miR-603	PLCXD1	Functional MTI (Weak)	MIRT550522	PAR-CLIP, HITS-CLIP	21572407
hsa-miR-603	NUP37	Functional MTI (Weak)	MIRT549728	PAR-CLIP, HITS-CLIP	21572407
hsa-miR-603	RHCG	Functional MTI (Weak)	MIRT549751	PAR-CLIP, HITS-CLIP	21572407
hsa-miR-603	CLEC12A	Functional MTI (Weak)	MIRT550170	PAR-CLIP, HITS-CLIP	21572407
hsa-miR-603	ASH1L	Functional MTI (Weak)	MIRT549286	PAR-CLIP, HITS-CLIP	21572407
hsa-miR-603	PLCXD1	Functional MTI (Weak)	MIRT550522	HITS-CLIP	23824327
hsa-miR-603	OPN5	Functional MTI (Weak)	MIRT550743	PAR-CLIP	21572407
hsa-miR-603	UBTF	Functional MTI (Weak)	MIRT551165	PAR-CLIP	21572407
hsa-miR-603	POT1	Functional MTI (Weak)	MIRT550963	PAR-CLIP	21572407
hsa-miR-603	POT1	Functional MTI (Weak)	MIRT550963	HITS-CLIP	23824327
hsa-miR-603	UBTF	Functional MTI (Weak)	MIRT551165	HITS-CLIP	23824327
hsa-miR-603	UBTF	Functional MTI (Weak)	MIRT551165	HITS-CLIP	27418678
hsa-miR-603	ZNF562	Functional MTI (Weak)	MIRT552382	PAR-CLIP, HITS-CLIP	21572407
hsa-miR-603	RASSF6	Functional MTI (Weak)	MIRT551481	PAR-CLIP	21572407
hsa-miR-603	MESD	Functional MTI (Weak)	MIRT552083	PAR-CLIP	21572407
hsa-miR-603	MESD	Functional MTI (Weak)	MIRT552083	PAR-CLIP	20371350
hsa-miR-603	ZNF562	Functional MTI (Weak)	MIRT552382	HITS-CLIP	23824327
hsa-miR-603	ZNF562	Functional MTI (Weak)	MIRT552382	HITS-CLIP	19536157
hsa-miR-603	ZNF562	Functional MTI (Weak)	MIRT552382	HITS-CLIP	27418678
hsa-miR-603	VEGFA	Functional MTI (Weak)	MIRT552964	PAR-CLIP, HITS-CLIP	21572407
hsa-miR-603	KCNJ3	Functional MTI (Weak)	MIRT556828	PAR-CLIP	21572407
hsa-miR-603	TIMM10	Functional MTI (Weak)	MIRT553655	PAR-CLIP, HITS-CLIP	21572407
hsa-miR-603	TIMM10	Functional MTI (Weak)	MIRT553655	HITS-CLIP	27418678
hsa-miR-603	TRAF5	Functional MTI (Weak)	MIRT553422	PAR-CLIP	21572407
hsa-miR-603	SV2B	Functional MTI (Weak)	MIRT553869	PAR-CLIP, HITS-CLIP	21572407
hsa-miR-603	SV2B	Functional MTI (Weak)	MIRT553869	HITS-CLIP	19536157
hsa-miR-603	MPP6	Functional MTI (Weak)	MIRT556088	PAR-CLIP, HITS-CLIP	21572407
hsa-miR-603	MPP6	Functional MTI (Weak)	MIRT556088	HITS-CLIP	23313552
hsa-miR-603	FKBP14	Functional MTI (Weak)	MIRT557847	PAR-CLIP	21572407
hsa-miR-603	FICD	Functional MTI (Weak)	MIRT557855	PAR-CLIP	21572407
hsa-miR-603	BLOC1S4	Functional MTI (Weak)	MIRT559214	PAR-CLIP, HITS-CLIP	21572407
hsa-miR-603	BLOC1S4	Functional MTI (Weak)	MIRT559214	HITS-CLIP	23824327
hsa-miR-603	AMMECR1	Functional MTI (Weak)	MIRT559605	PAR-CLIP	21572407
hsa-miR-603	RAB1A	Functional MTI (Weak)	MIRT561690	PAR-CLIP	20371350
hsa-miR-603	UHRF1BP1	Functional MTI (Weak)	MIRT565072	PAR-CLIP	20371350
hsa-miR-603	UHRF1BP1	Functional MTI (Weak)	MIRT565072	HITS-CLIP	23313552
hsa-miR-603	LBR	Functional MTI (Weak)	MIRT566983	PAR-CLIP	20371350
hsa-miR-603	KCNC4	Functional MTI (Weak)	MIRT567030	PAR-CLIP	20371350
hsa-miR-603	LRFN1	Functional MTI (Weak)	MIRT571413	PAR-CLIP	20371350
hsa-miR-603	LRFN1	Functional MTI (Weak)	MIRT571413	HITS-CLIP	23824327
hsa-miR-603	LRFN1	Functional MTI (Weak)	MIRT571413	HITS-CLIP	23313552
hsa-miR-603	LRFN1	Functional MTI (Weak)	MIRT571413	PAR-CLIP	26701625
hsa-miR-603	LRFN1	Functional MTI (Weak)	MIRT571413	HITS-CLIP	27418678
hsa-miR-603	LRFN1	Functional MTI (Weak)	MIRT571413	HITS-CLIP	28735896
hsa-miR-603	SYT2	Functional MTI (Weak)	MIRT607016	HITS-CLIP	24906430
hsa-miR-603	MUC15	Functional MTI (Weak)	MIRT606916	HITS-CLIP	24906430
hsa-miR-603	MUC15	Functional MTI (Weak)	MIRT606916	HITS-CLIP	23824327
hsa-miR-603	MUC15	Functional MTI (Weak)	MIRT606916	HITS-CLIP	22927820
hsa-miR-603	MUC15	Functional MTI (Weak)	MIRT606916	HITS-CLIP	27418678
hsa-miR-603	SYT2	Functional MTI (Weak)	MIRT607016	HITS-CLIP	23824327
hsa-miR-603	SYT2	Functional MTI (Weak)	MIRT607016	HITS-CLIP	23313552
hsa-miR-603	SYT2	Functional MTI (Weak)	MIRT607016	HITS-CLIP	22927820
hsa-miR-603	SYT2	Functional MTI (Weak)	MIRT607016	HITS-CLIP	27418678
hsa-miR-603	FAM216B	Functional MTI (Weak)	MIRT607253	HITS-CLIP	24906430
hsa-miR-603	C8orf37	Functional MTI (Weak)	MIRT607112	HITS-CLIP	24906430
hsa-miR-603	C8orf37	Functional MTI (Weak)	MIRT607112	HITS-CLIP	23824327
hsa-miR-603	REEP3	Functional MTI (Weak)	MIRT607197	HITS-CLIP	24906430
hsa-miR-603	REEP3	Functional MTI (Weak)	MIRT607197	HITS-CLIP	23313552
hsa-miR-603	REEP3	Functional MTI (Weak)	MIRT607197	HITS-CLIP	27418678
hsa-miR-603	FIG4	Functional MTI (Weak)	MIRT607144	HITS-CLIP	24906430
hsa-miR-603	FIG4	Functional MTI (Weak)	MIRT607144	HITS-CLIP	23824327
hsa-miR-603	FIG4	Functional MTI (Weak)	MIRT607144	HITS-CLIP	27418678
hsa-miR-603	FAM216B	Functional MTI (Weak)	MIRT607253	HITS-CLIP	23824327
hsa-miR-603	FAM216B	Functional MTI (Weak)	MIRT607253	HITS-CLIP	27418678
hsa-miR-603	MCTS1	Functional MTI (Weak)	MIRT607423	HITS-CLIP	24906430
hsa-miR-603	PKNOX1	Functional MTI (Weak)	MIRT607323	HITS-CLIP	24906430
hsa-miR-603	PKNOX1	Functional MTI (Weak)	MIRT607323	HITS-CLIP	23824327
hsa-miR-603	PKNOX1	Functional MTI (Weak)	MIRT607323	HITS-CLIP	27418678
hsa-miR-603	WNT9A	Functional MTI (Weak)	MIRT607334	HITS-CLIP	24906430
hsa-miR-603	WNT9A	Functional MTI (Weak)	MIRT607334	HITS-CLIP	23824327
hsa-miR-603	WNT9A	Functional MTI (Weak)	MIRT607334	HITS-CLIP	22927820
hsa-miR-603	WNT9A	Functional MTI (Weak)	MIRT607334	HITS-CLIP	27418678
hsa-miR-603	PRKX	Functional MTI (Weak)	MIRT607341	HITS-CLIP	24906430
hsa-miR-603	PRKX	Functional MTI (Weak)	MIRT607341	HITS-CLIP	23824327
hsa-miR-603	PRKX	Functional MTI (Weak)	MIRT607341	HITS-CLIP	23313552
hsa-miR-603	PRKX	Functional MTI (Weak)	MIRT607341	HITS-CLIP	27418678
hsa-miR-603	NKTR	Functional MTI (Weak)	MIRT607343	HITS-CLIP	24906430
hsa-miR-603	NKTR	Functional MTI (Weak)	MIRT607343	HITS-CLIP	23824327
hsa-miR-603	NKTR	Functional MTI (Weak)	MIRT607343	HITS-CLIP	23313552
hsa-miR-603	NKTR	Functional MTI (Weak)	MIRT607343	HITS-CLIP	27418678
hsa-miR-603	MCTS1	Functional MTI (Weak)	MIRT607423	HITS-CLIP	23824327
hsa-miR-603	MCTS1	Functional MTI (Weak)	MIRT607423	HITS-CLIP	27418678
hsa-miR-603	NOTCH2NL	Functional MTI (Weak)	MIRT607433	HITS-CLIP	24906430
hsa-miR-603	NOTCH2NL	Functional MTI (Weak)	MIRT607433	HITS-CLIP	23824327
hsa-miR-603	NOTCH2NL	Functional MTI (Weak)	MIRT607433	HITS-CLIP	23313552
hsa-miR-603	NOTCH2NL	Functional MTI (Weak)	MIRT607433	HITS-CLIP	27418678
hsa-miR-603	SYT17	Functional MTI (Weak)	MIRT607312	HITS-CLIP	24906430
hsa-miR-603	SYT17	Functional MTI (Weak)	MIRT607312	HITS-CLIP	23824327
hsa-miR-603	SYT17	Functional MTI (Weak)	MIRT607312	HITS-CLIP	23313552
hsa-miR-603	SYT17	Functional MTI (Weak)	MIRT607312	HITS-CLIP	22927820
hsa-miR-603	SYT17	Functional MTI (Weak)	MIRT607312	HITS-CLIP	27418678
hsa-miR-603	SYT17	Functional MTI (Weak)	MIRT607312	HITS-CLIP	28735896
hsa-miR-603	WSCD2	Functional MTI (Weak)	MIRT607316	HITS-CLIP	24906430
hsa-miR-603	WSCD2	Functional MTI (Weak)	MIRT607316	HITS-CLIP	23824327
hsa-miR-603	WSCD2	Functional MTI (Weak)	MIRT607316	HITS-CLIP	27418678
hsa-miR-603	TMEM79	Functional MTI (Weak)	MIRT607320	HITS-CLIP	24906430
hsa-miR-603	TMEM79	Functional MTI (Weak)	MIRT607320	HITS-CLIP	23824327
hsa-miR-603	TMEM79	Functional MTI (Weak)	MIRT607320	HITS-CLIP	23313552
hsa-miR-603	TMEM79	Functional MTI (Weak)	MIRT607320	HITS-CLIP	27418678
hsa-miR-603	HPS4	Functional MTI (Weak)	MIRT607378	HITS-CLIP	24906430
hsa-miR-603	HPS4	Functional MTI (Weak)	MIRT607378	HITS-CLIP	23824327
hsa-miR-603	HPS4	Functional MTI (Weak)	MIRT607378	HITS-CLIP	23313552
hsa-miR-603	HPS4	Functional MTI (Weak)	MIRT607378	HITS-CLIP	19536157
hsa-miR-603	HPS4	Functional MTI (Weak)	MIRT607378	HITS-CLIP	27418678
hsa-miR-603	HPS4	Functional MTI (Weak)	MIRT607378	HITS-CLIP	28735896
hsa-miR-603	DONSON	Functional MTI (Weak)	MIRT607533	HITS-CLIP	24906430
hsa-miR-603	DONSON	Functional MTI (Weak)	MIRT607533	HITS-CLIP	22927820
hsa-miR-603	DONSON	Functional MTI (Weak)	MIRT607533	HITS-CLIP	27418678
hsa-miR-603	FAM126B	Functional MTI (Weak)	MIRT607478	HITS-CLIP	24906430
hsa-miR-603	FAM126B	Functional MTI (Weak)	MIRT607478	HITS-CLIP	23824327
hsa-miR-603	FAM126B	Functional MTI (Weak)	MIRT607478	HITS-CLIP	27418678
hsa-miR-603	KIF5C	Functional MTI (Weak)	MIRT607565	HITS-CLIP	24906430
hsa-miR-603	KIF5C	Functional MTI (Weak)	MIRT607565	HITS-CLIP	23824327
hsa-miR-603	KIF5C	Functional MTI (Weak)	MIRT607565	HITS-CLIP	23313552
hsa-miR-603	KIF5C	Functional MTI (Weak)	MIRT607565	HITS-CLIP	27418678
hsa-miR-603	KIF5C	Functional MTI (Weak)	MIRT607565	HITS-CLIP	28735896
hsa-miR-603	NECAB1	Functional MTI (Weak)	MIRT607608	HITS-CLIP	24906430
hsa-miR-603	NECAB1	Functional MTI (Weak)	MIRT607608	HITS-CLIP	23824327
hsa-miR-603	NECAB1	Functional MTI (Weak)	MIRT607608	HITS-CLIP	23313552
hsa-miR-603	NECAB1	Functional MTI (Weak)	MIRT607608	HITS-CLIP	27418678
hsa-miR-603	NECAB1	Functional MTI (Weak)	MIRT607608	HITS-CLIP	28735896
hsa-miR-603	ABCF3	Functional MTI (Weak)	MIRT607600	HITS-CLIP	24906430
hsa-miR-603	ABCF3	Functional MTI (Weak)	MIRT607600	HITS-CLIP	23824327
hsa-miR-603	ABCF3	Functional MTI (Weak)	MIRT607600	HITS-CLIP	23313552
hsa-miR-603	ABCF3	Functional MTI (Weak)	MIRT607600	HITS-CLIP	27418678
hsa-miR-603	TBX4	Functional MTI (Weak)	MIRT607702	HITS-CLIP	24906430
hsa-miR-603	TBX4	Functional MTI (Weak)	MIRT607702	HITS-CLIP	23824327
hsa-miR-603	TBX4	Functional MTI (Weak)	MIRT607702	HITS-CLIP	23313552
hsa-miR-603	CLEC14A	Functional MTI (Weak)	MIRT607874	HITS-CLIP	24906430
hsa-miR-603	KCNB1	Functional MTI (Weak)	MIRT607812	HITS-CLIP	24906430
hsa-miR-603	KCNB1	Functional MTI (Weak)	MIRT607812	HITS-CLIP	23824327
hsa-miR-603	KCNB1	Functional MTI (Weak)	MIRT607812	HITS-CLIP	23313552
hsa-miR-603	KCNB1	Functional MTI (Weak)	MIRT607812	HITS-CLIP	27418678
hsa-miR-603	KCNB1	Functional MTI (Weak)	MIRT607812	HITS-CLIP	28735896
hsa-miR-603	CLEC14A	Functional MTI (Weak)	MIRT607874	HITS-CLIP	23824327
hsa-miR-603	CLEC14A	Functional MTI (Weak)	MIRT607874	HITS-CLIP	22927820
hsa-miR-603	CLEC14A	Functional MTI (Weak)	MIRT607874	HITS-CLIP	27418678
hsa-miR-603	ZDHHC22	Functional MTI (Weak)	MIRT607980	HITS-CLIP	24906430
hsa-miR-603	NFAM1	Functional MTI (Weak)	MIRT607954	HITS-CLIP	24906430
hsa-miR-603	NFAM1	Functional MTI (Weak)	MIRT607954	HITS-CLIP	23824327
hsa-miR-603	NFAM1	Functional MTI (Weak)	MIRT607954	HITS-CLIP	23313552
hsa-miR-603	NFAM1	Functional MTI (Weak)	MIRT607954	HITS-CLIP	22927820
hsa-miR-603	NFAM1	Functional MTI (Weak)	MIRT607954	HITS-CLIP	19536157
hsa-miR-603	NFAM1	Functional MTI (Weak)	MIRT607954	HITS-CLIP	27418678
hsa-miR-603	NFAM1	Functional MTI (Weak)	MIRT607954	HITS-CLIP	28735896
hsa-miR-603	ZDHHC22	Functional MTI (Weak)	MIRT607980	HITS-CLIP	23824327
hsa-miR-603	ZDHHC22	Functional MTI (Weak)	MIRT607980	HITS-CLIP	19536157
hsa-miR-603	ZDHHC22	Functional MTI (Weak)	MIRT607980	HITS-CLIP	27418678
hsa-miR-603	ZMAT4	Functional MTI (Weak)	MIRT607983	HITS-CLIP	24906430
hsa-miR-603	ZMAT4	Functional MTI (Weak)	MIRT607983	HITS-CLIP	23824327
hsa-miR-603	ZMAT4	Functional MTI (Weak)	MIRT607983	HITS-CLIP	23313552
hsa-miR-603	ZMAT4	Functional MTI (Weak)	MIRT607983	HITS-CLIP	27418678
hsa-miR-603	NSUN3	Functional MTI (Weak)	MIRT607991	HITS-CLIP	24906430
hsa-miR-603	NSUN3	Functional MTI (Weak)	MIRT607991	HITS-CLIP	23824327
hsa-miR-603	NSUN3	Functional MTI (Weak)	MIRT607991	HITS-CLIP	28735896
hsa-miR-603	MED28	Functional MTI (Weak)	MIRT608113	HITS-CLIP	24906430
hsa-miR-603	MED28	Functional MTI (Weak)	MIRT608113	HITS-CLIP	21572407
hsa-miR-603	ITGBL1	Functional MTI (Weak)	MIRT608224	HITS-CLIP	24906430
hsa-miR-603	LNPEP	Functional MTI (Weak)	MIRT608151	HITS-CLIP	24906430
hsa-miR-603	LNPEP	Functional MTI (Weak)	MIRT608151	HITS-CLIP	23313552
hsa-miR-603	LNPEP	Functional MTI (Weak)	MIRT608151	HITS-CLIP	27418678
hsa-miR-603	HRK	Functional MTI (Weak)	MIRT608160	HITS-CLIP	24906430
hsa-miR-603	HRK	Functional MTI (Weak)	MIRT608160	HITS-CLIP	23824327
hsa-miR-603	HRK	Functional MTI (Weak)	MIRT608160	HITS-CLIP	23313552
hsa-miR-603	HRK	Functional MTI (Weak)	MIRT608160	HITS-CLIP	27418678
hsa-miR-603	HRK	Functional MTI (Weak)	MIRT608160	HITS-CLIP	28735896
hsa-miR-603	ITGBL1	Functional MTI (Weak)	MIRT608224	HITS-CLIP	23313552
hsa-miR-603	ITGBL1	Functional MTI (Weak)	MIRT608224	HITS-CLIP	27418678
hsa-miR-603	NMRK1	Functional MTI (Weak)	MIRT608309	HITS-CLIP	24906430
hsa-miR-603	TMPPE	Functional MTI (Weak)	MIRT608260	HITS-CLIP	24906430
hsa-miR-603	TMPPE	Functional MTI (Weak)	MIRT608260	HITS-CLIP	23824327
hsa-miR-603	TMPPE	Functional MTI (Weak)	MIRT608260	HITS-CLIP	23313552
hsa-miR-603	TMPPE	Functional MTI (Weak)	MIRT608260	HITS-CLIP	27418678
hsa-miR-603	TMPPE	Functional MTI (Weak)	MIRT608260	HITS-CLIP	28735896
hsa-miR-603	LY6G6E	Functional MTI (Weak)	MIRT608285	HITS-CLIP	24906430
hsa-miR-603	LY6G6E	Functional MTI (Weak)	MIRT608285	HITS-CLIP	23824327
hsa-miR-603	LY6G6E	Functional MTI (Weak)	MIRT608285	HITS-CLIP	23313552
hsa-miR-603	LY6G6E	Functional MTI (Weak)	MIRT608285	HITS-CLIP	27418678
hsa-miR-603	LY6G6E	Functional MTI (Weak)	MIRT608285	HITS-CLIP	28735896
hsa-miR-603	FGF9	Functional MTI (Weak)	MIRT608293	HITS-CLIP	24906430
hsa-miR-603	FGF9	Functional MTI (Weak)	MIRT608293	HITS-CLIP	23824327
hsa-miR-603	FGF9	Functional MTI (Weak)	MIRT608293	HITS-CLIP	27418678
hsa-miR-603	NMRK1	Functional MTI (Weak)	MIRT608309	HITS-CLIP	23824327
hsa-miR-603	NMRK1	Functional MTI (Weak)	MIRT608309	HITS-CLIP	23313552
hsa-miR-603	ZBTB42	Functional MTI (Weak)	MIRT608384	HITS-CLIP	24906430
hsa-miR-603	HMGN5	Functional MTI (Weak)	MIRT608358	HITS-CLIP	24906430
hsa-miR-603	HMGN5	Functional MTI (Weak)	MIRT608358	HITS-CLIP	23824327
hsa-miR-603	HMGN5	Functional MTI (Weak)	MIRT608358	HITS-CLIP	23313552
hsa-miR-603	HMGN5	Functional MTI (Weak)	MIRT608358	HITS-CLIP	22927820
hsa-miR-603	HMGN5	Functional MTI (Weak)	MIRT608358	HITS-CLIP	19536157
hsa-miR-603	HMGN5	Functional MTI (Weak)	MIRT608358	HITS-CLIP	27418678
hsa-miR-603	BHLHE40	Functional MTI (Weak)	MIRT608447	HITS-CLIP	24906430
hsa-miR-603	BHLHE40	Functional MTI (Weak)	MIRT608447	HITS-CLIP	23824327
hsa-miR-603	BHLHE40	Functional MTI (Weak)	MIRT608447	HITS-CLIP	19536157
hsa-miR-603	BHLHE40	Functional MTI (Weak)	MIRT608447	HITS-CLIP	27418678
hsa-miR-603	EHD2	Functional MTI (Weak)	MIRT608442	HITS-CLIP	24906430
hsa-miR-603	EHD2	Functional MTI (Weak)	MIRT608442	HITS-CLIP	23824327
hsa-miR-603	EHD2	Functional MTI (Weak)	MIRT608442	HITS-CLIP	27418678
hsa-miR-603	ZBTB42	Functional MTI (Weak)	MIRT608384	HITS-CLIP	23824327
hsa-miR-603	ZBTB42	Functional MTI (Weak)	MIRT608384	HITS-CLIP	23313552
hsa-miR-603	ZBTB42	Functional MTI (Weak)	MIRT608384	HITS-CLIP	27418678
hsa-miR-603	UGT8	Functional MTI (Weak)	MIRT608391	HITS-CLIP	24906430
hsa-miR-603	VAPB	Functional MTI (Weak)	MIRT608502	HITS-CLIP	24906430
hsa-miR-603	VAPB	Functional MTI (Weak)	MIRT608502	HITS-CLIP	23313552
hsa-miR-603	VAPB	Functional MTI (Weak)	MIRT608502	HITS-CLIP	22927820
hsa-miR-603	VAPB	Functional MTI (Weak)	MIRT608502	HITS-CLIP	27418678
hsa-miR-603	UGT8	Functional MTI (Weak)	MIRT608391	HITS-CLIP	23824327
hsa-miR-603	UGT8	Functional MTI (Weak)	MIRT608391	HITS-CLIP	23313552
hsa-miR-603	UGT8	Functional MTI (Weak)	MIRT608391	HITS-CLIP	27418678
hsa-miR-603	CD2AP	Functional MTI (Weak)	MIRT608624	HITS-CLIP	24906430
hsa-miR-603	NFAT5	Functional MTI (Weak)	MIRT608594	HITS-CLIP	24906430
hsa-miR-603	NFAT5	Functional MTI (Weak)	MIRT608594	HITS-CLIP	23824327
hsa-miR-603	CD2AP	Functional MTI (Weak)	MIRT608624	HITS-CLIP	23313552
hsa-miR-603	CD2AP	Functional MTI (Weak)	MIRT608624	HITS-CLIP	27418678
hsa-miR-603	WNT7A	Functional MTI (Weak)	MIRT609021	HITS-CLIP	24906430
hsa-miR-603	ASAH2B	Functional MTI (Weak)	MIRT608848	HITS-CLIP	24906430
hsa-miR-603	ASAH2B	Functional MTI (Weak)	MIRT608848	HITS-CLIP	23824327
hsa-miR-603	ASAH2B	Functional MTI (Weak)	MIRT608848	HITS-CLIP	27418678
hsa-miR-603	ASAH2B	Functional MTI (Weak)	MIRT608848	HITS-CLIP	28735896
hsa-miR-603	WNT7A	Functional MTI (Weak)	MIRT609021	HITS-CLIP	23824327
hsa-miR-603	WNT7A	Functional MTI (Weak)	MIRT609021	HITS-CLIP	27418678
hsa-miR-603	LIN52	Functional MTI (Weak)	MIRT609252	HITS-CLIP	23824327
hsa-miR-603	DPY19L3	Functional MTI (Weak)	MIRT609186	HITS-CLIP	23824327
hsa-miR-603	DPY19L3	Functional MTI (Weak)	MIRT609186	HITS-CLIP	19536157
hsa-miR-603	GOSR2	Functional MTI (Weak)	MIRT609207	HITS-CLIP	23824327
hsa-miR-603	GOSR2	Functional MTI (Weak)	MIRT609207	HITS-CLIP	19536157
hsa-miR-603	SMIM15	Functional MTI (Weak)	MIRT609078	HITS-CLIP	24906430
hsa-miR-603	SMIM15	Functional MTI (Weak)	MIRT609078	HITS-CLIP	23824327
hsa-miR-603	SMIM15	Functional MTI (Weak)	MIRT609078	HITS-CLIP	23313552
hsa-miR-603	SMIM15	Functional MTI (Weak)	MIRT609078	HITS-CLIP	22927820
hsa-miR-603	SMIM15	Functional MTI (Weak)	MIRT609078	HITS-CLIP	27418678
hsa-miR-603	SMIM15	Functional MTI (Weak)	MIRT609078	HITS-CLIP	28735896
hsa-miR-603	NUDT3	Functional MTI (Weak)	MIRT609122	HITS-CLIP	23824327
hsa-miR-603	PTP4A2	Functional MTI (Weak)	MIRT609132	HITS-CLIP	23824327
hsa-miR-603	PTP4A2	Functional MTI (Weak)	MIRT609132	HITS-CLIP	27418678
hsa-miR-603	ZNF610	Functional MTI (Weak)	MIRT609148	HITS-CLIP	23824327
hsa-miR-603	ZNF610	Functional MTI (Weak)	MIRT609148	HITS-CLIP	19536157
hsa-miR-603	LIN52	Functional MTI (Weak)	MIRT609252	HITS-CLIP	27418678
hsa-miR-603	HRASLS5	Functional MTI (Weak)	MIRT609339	HITS-CLIP	23824327
hsa-miR-603	SOD2	Functional MTI (Weak)	MIRT609371	HITS-CLIP	23824327
hsa-miR-603	PHEX	Functional MTI (Weak)	MIRT609388	HITS-CLIP	23824327
hsa-miR-603	TAS2R30	Functional MTI (Weak)	MIRT609332	HITS-CLIP	23824327
hsa-miR-603	TAS2R30	Functional MTI (Weak)	MIRT609332	HITS-CLIP	23313552
hsa-miR-603	TAS2R30	Functional MTI (Weak)	MIRT609332	HITS-CLIP	27418678
hsa-miR-603	USP27X	Functional MTI (Weak)	MIRT609440	HITS-CLIP	23824327
hsa-miR-603	CHEK1	Functional MTI (Weak)	MIRT609400	HITS-CLIP	23824327
hsa-miR-603	CHEK1	Functional MTI (Weak)	MIRT609400	HITS-CLIP	27418678
hsa-miR-603	DNAJC19	Functional MTI (Weak)	MIRT609499	HITS-CLIP	23824327
hsa-miR-603	TIGIT	Functional MTI (Weak)	MIRT609504	HITS-CLIP	23824327
hsa-miR-603	TIGIT	Functional MTI (Weak)	MIRT609504	HITS-CLIP	21572407
hsa-miR-603	ZDHHC17	Functional MTI (Weak)	MIRT609803	HITS-CLIP	23824327
hsa-miR-603	CPSF6	Functional MTI (Weak)	MIRT609718	HITS-CLIP	23824327
hsa-miR-603	CPSF6	Functional MTI (Weak)	MIRT609718	HITS-CLIP	23313552
hsa-miR-603	CPSF6	Functional MTI (Weak)	MIRT609718	HITS-CLIP	27418678
hsa-miR-603	ADAM9	Functional MTI (Weak)	MIRT609480	HITS-CLIP	23824327
hsa-miR-603	FAM198A	Functional MTI (Weak)	MIRT609755	HITS-CLIP	23824327
hsa-miR-603	MACC1	Functional MTI (Weak)	MIRT609910	HITS-CLIP	23824327
hsa-miR-603	RAD54L2	Functional MTI (Weak)	MIRT609880	HITS-CLIP	23824327
hsa-miR-603	RAD54L2	Functional MTI (Weak)	MIRT609880	HITS-CLIP	23313552
hsa-miR-603	RAD54L2	Functional MTI (Weak)	MIRT609880	HITS-CLIP	19536157
hsa-miR-603	RAD54L2	Functional MTI (Weak)	MIRT609880	HITS-CLIP	27418678
hsa-miR-603	ZNF557	Functional MTI (Weak)	MIRT609850	HITS-CLIP	23824327
hsa-miR-603	ZNF557	Functional MTI (Weak)	MIRT609850	HITS-CLIP	27418678
hsa-miR-603	MACC1	Functional MTI (Weak)	MIRT609910	HITS-CLIP	23313552
hsa-miR-603	MACC1	Functional MTI (Weak)	MIRT609910	HITS-CLIP	27418678
hsa-miR-603	MACC1	Functional MTI (Weak)	MIRT609910	HITS-CLIP	28735896
hsa-miR-603	SPATA13	Functional MTI (Weak)	MIRT610167	HITS-CLIP	23824327
hsa-miR-603	SLC23A3	Functional MTI (Weak)	MIRT609951	HITS-CLIP	23824327
hsa-miR-603	LILRB1	Functional MTI (Weak)	MIRT609967	HITS-CLIP	23824327
hsa-miR-603	LILRB1	Functional MTI (Weak)	MIRT609967	HITS-CLIP	21572407
hsa-miR-603	KRTAP4-9	Functional MTI (Weak)	MIRT610093	HITS-CLIP	23824327
hsa-miR-603	MED24	Functional MTI (Weak)	MIRT610016	HITS-CLIP	23824327
hsa-miR-603	MED24	Functional MTI (Weak)	MIRT610016	HITS-CLIP	22927820
hsa-miR-603	RNF121	Functional MTI (Weak)	MIRT610022	HITS-CLIP	23824327
hsa-miR-603	C2orf91	Functional MTI (Weak)	MIRT610240	HITS-CLIP	23824327
hsa-miR-603	C2orf91	Functional MTI (Weak)	MIRT610240	HITS-CLIP	27418678
hsa-miR-603	B3GALT5	Functional MTI (Weak)	MIRT610222	HITS-CLIP	23824327
hsa-miR-603	B3GALT5	Functional MTI (Weak)	MIRT610222	HITS-CLIP	23313552
hsa-miR-603	B3GALT5	Functional MTI (Weak)	MIRT610222	HITS-CLIP	27418678
hsa-miR-603	GRIPAP1	Functional MTI (Weak)	MIRT610370	HITS-CLIP	23824327
hsa-miR-603	CD99	Functional MTI (Weak)	MIRT610205	HITS-CLIP	23824327
hsa-miR-603	TMEM245	Functional MTI (Weak)	MIRT610408	HITS-CLIP	23824327
hsa-miR-603	PALM2-AKAP2	Functional MTI (Weak)	MIRT610415	HITS-CLIP	23824327
hsa-miR-603	AKAP2	Functional MTI (Weak)	MIRT610422	HITS-CLIP	23824327
hsa-miR-603	CSMD2	Functional MTI (Weak)	MIRT610438	HITS-CLIP	23824327
hsa-miR-603	CD99	Functional MTI (Weak)	MIRT610205	HITS-CLIP	19536157
hsa-miR-603	FOXP4	Functional MTI (Weak)	MIRT610448	HITS-CLIP	23824327
hsa-miR-603	FOXP4	Functional MTI (Weak)	MIRT610448	HITS-CLIP	19536157
hsa-miR-603	TAF8	Functional MTI (Weak)	MIRT610459	HITS-CLIP	23824327
hsa-miR-603	TAF8	Functional MTI (Weak)	MIRT610459	HITS-CLIP	27418678
hsa-miR-603	WNT2B	Functional MTI (Weak)	MIRT610547	HITS-CLIP	23824327
hsa-miR-603	WNT2B	Functional MTI (Weak)	MIRT610547	HITS-CLIP	19536157
hsa-miR-603	NBPF14	Functional MTI (Weak)	MIRT610561	HITS-CLIP	23824327
hsa-miR-603	ZXDA	Functional MTI (Weak)	MIRT610756	HITS-CLIP	23824327
hsa-miR-603	CACUL1	Functional MTI (Weak)	MIRT610582	HITS-CLIP	23824327
hsa-miR-603	CACUL1	Functional MTI (Weak)	MIRT610582	HITS-CLIP	23313552
hsa-miR-603	CACUL1	Functional MTI (Weak)	MIRT610582	HITS-CLIP	27418678
hsa-miR-603	CACUL1	Functional MTI (Weak)	MIRT610582	HITS-CLIP	28735896
hsa-miR-603	ZNF670	Functional MTI (Weak)	MIRT610695	HITS-CLIP	23824327
hsa-miR-603	GPX6	Functional MTI (Weak)	MIRT610708	HITS-CLIP	23824327
hsa-miR-603	GPX6	Functional MTI (Weak)	MIRT610708	HITS-CLIP	23313552
hsa-miR-603	GPX6	Functional MTI (Weak)	MIRT610708	HITS-CLIP	27418678
hsa-miR-603	NUS1	Functional MTI (Weak)	MIRT610602	HITS-CLIP	23824327
hsa-miR-603	ZXDA	Functional MTI (Weak)	MIRT610756	HITS-CLIP	23313552
hsa-miR-603	ZXDA	Functional MTI (Weak)	MIRT610756	HITS-CLIP	27418678
hsa-miR-603	ARNT	Functional MTI (Weak)	MIRT610770	HITS-CLIP	23824327
hsa-miR-603	ARNT	Functional MTI (Weak)	MIRT610770	HITS-CLIP	23313552
hsa-miR-603	ARNT	Functional MTI (Weak)	MIRT610770	HITS-CLIP	27418678
hsa-miR-603	CHST15	Functional MTI (Weak)	MIRT610920	HITS-CLIP	23824327
hsa-miR-603	RDX	Functional MTI (Weak)	MIRT610974	HITS-CLIP	23824327
hsa-miR-603	RDX	Functional MTI (Weak)	MIRT610974	HITS-CLIP	23313552
hsa-miR-603	RDX	Functional MTI (Weak)	MIRT610974	HITS-CLIP	27418678
hsa-miR-603	CHST15	Functional MTI (Weak)	MIRT610920	HITS-CLIP	19536157
hsa-miR-603	FASLG	Functional MTI (Weak)	MIRT611041	HITS-CLIP	23824327
hsa-miR-603	GNA14	Functional MTI (Weak)	MIRT610985	HITS-CLIP	23824327
hsa-miR-603	PAGR1	Functional MTI (Weak)	MIRT611279	HITS-CLIP	23824327
hsa-miR-603	CA8	Functional MTI (Weak)	MIRT611315	HITS-CLIP	23824327
hsa-miR-603	CA8	Functional MTI (Weak)	MIRT611315	HITS-CLIP	19536157
hsa-miR-603	ZNF431	Functional MTI (Weak)	MIRT611416	HITS-CLIP	23824327
hsa-miR-603	ATP9A	Functional MTI (Weak)	MIRT611401	HITS-CLIP	23824327
hsa-miR-603	USF3	Functional MTI (Weak)	MIRT611346	HITS-CLIP	23824327
hsa-miR-603	USF3	Functional MTI (Weak)	MIRT611346	HITS-CLIP	19536157
hsa-miR-603	LARP4B	Functional MTI (Weak)	MIRT611359	HITS-CLIP	23824327
hsa-miR-603	C11orf45	Functional MTI (Weak)	MIRT611433	HITS-CLIP	23824327
hsa-miR-603	C11orf45	Functional MTI (Weak)	MIRT611433	HITS-CLIP	19536157
hsa-miR-603	ZNF431	Functional MTI (Weak)	MIRT611416	HITS-CLIP	27418678
hsa-miR-603	DDB1	Functional MTI (Weak)	MIRT611535	HITS-CLIP	23824327
hsa-miR-603	LRP8	Functional MTI (Weak)	MIRT611470	HITS-CLIP	23824327
hsa-miR-603	ZNF428	Functional MTI (Weak)	MIRT611557	HITS-CLIP	23824327
hsa-miR-603	CLEC4D	Functional MTI (Weak)	MIRT611581	HITS-CLIP	23824327
hsa-miR-603	ZNF428	Functional MTI (Weak)	MIRT611557	HITS-CLIP	27418678
hsa-miR-603	NACC1	Functional MTI (Weak)	MIRT611681	HITS-CLIP	23824327
hsa-miR-603	SLFN13	Functional MTI (Weak)	MIRT611711	HITS-CLIP	23824327
hsa-miR-603	SLFN13	Functional MTI (Weak)	MIRT611711	HITS-CLIP	27418678
hsa-miR-603	TBCK	Functional MTI (Weak)	MIRT611770	HITS-CLIP	23824327
hsa-miR-603	PRSS23	Functional MTI (Weak)	MIRT611734	HITS-CLIP	23824327
hsa-miR-603	ABCG8	Functional MTI (Weak)	MIRT611783	HITS-CLIP	19536157
hsa-miR-603	ICAM1	Functional MTI (Weak)	MIRT611894	HITS-CLIP	23824327
hsa-miR-603	CACNG8	Functional MTI (Weak)	MIRT611831	HITS-CLIP	23824327
hsa-miR-603	ZNF175	Functional MTI (Weak)	MIRT611979	HITS-CLIP	23824327
hsa-miR-603	ICAM1	Functional MTI (Weak)	MIRT611894	HITS-CLIP	19536157
hsa-miR-603	SLC5A7	Functional MTI (Weak)	MIRT611925	HITS-CLIP	23824327
hsa-miR-603	MAPK6	Functional MTI (Weak)	MIRT611994	HITS-CLIP	23824327
hsa-miR-603	NDRG4	Functional MTI (Weak)	MIRT612049	HITS-CLIP	23824327
hsa-miR-603	CEP135	Functional MTI (Weak)	MIRT612074	HITS-CLIP	23824327
hsa-miR-603	CEP135	Functional MTI (Weak)	MIRT612074	HITS-CLIP	19536157
hsa-miR-603	CEP135	Functional MTI (Weak)	MIRT612074	HITS-CLIP	27418678
hsa-miR-603	TCF15	Functional MTI (Weak)	MIRT612163	HITS-CLIP	23824327
hsa-miR-603	CCDC77	Functional MTI (Weak)	MIRT612196	HITS-CLIP	23824327
hsa-miR-603	HEMGN	Functional MTI (Weak)	MIRT612030	HITS-CLIP	23824327
hsa-miR-603	PPARGC1B	Functional MTI (Weak)	MIRT612660	HITS-CLIP	23824327
hsa-miR-603	YAE1D1	Functional MTI (Weak)	MIRT612227	HITS-CLIP	23824327
hsa-miR-603	UBE2H	Functional MTI (Weak)	MIRT612321	HITS-CLIP	23824327
hsa-miR-603	UBE2H	Functional MTI (Weak)	MIRT612321	HITS-CLIP	19536157
hsa-miR-603	TNRC6C	Functional MTI (Weak)	MIRT612355	HITS-CLIP	23824327
hsa-miR-603	TMOD2	Functional MTI (Weak)	MIRT612367	HITS-CLIP	23824327
hsa-miR-603	TSPAN1	Functional MTI (Weak)	MIRT612730	HITS-CLIP	23824327
hsa-miR-603	TCTE1	Functional MTI (Weak)	MIRT612383	HITS-CLIP	23824327
hsa-miR-603	NCOA3	Functional MTI (Weak)	MIRT612734	HITS-CLIP	27418678
hsa-miR-603	LMX1A	Functional MTI (Weak)	MIRT612810	HITS-CLIP	23824327
hsa-miR-603	MLXIP	Functional MTI (Weak)	MIRT612775	HITS-CLIP	23824327
hsa-miR-603	KLHL42	Functional MTI (Weak)	MIRT612816	HITS-CLIP	23824327
hsa-miR-603	JAZF1	Functional MTI (Weak)	MIRT612854	HITS-CLIP	23824327
hsa-miR-603	KLHL42	Functional MTI (Weak)	MIRT612816	HITS-CLIP	23313552
hsa-miR-603	KLHL3	Functional MTI (Weak)	MIRT612825	HITS-CLIP	23824327
hsa-miR-603	KCNJ12	Functional MTI (Weak)	MIRT612841	HITS-CLIP	23824327
hsa-miR-603	IGF1R	Functional MTI (Weak)	MIRT612883	HITS-CLIP	23824327
hsa-miR-603	MAP3K9	Functional MTI (Weak)	MIRT612791	HITS-CLIP	23824327
hsa-miR-603	KCNJ12	Functional MTI (Weak)	MIRT612841	HITS-CLIP	27418678
hsa-miR-603	GEMIN6	Functional MTI (Weak)	MIRT612981	HITS-CLIP	23824327
hsa-miR-603	HLF	Functional MTI (Weak)	MIRT612901	HITS-CLIP	23824327
hsa-miR-603	GTDC1	Functional MTI (Weak)	MIRT612914	HITS-CLIP	23824327
hsa-miR-603	GPRIN3	Functional MTI (Weak)	MIRT612933	HITS-CLIP	23824327
hsa-miR-603	GCK	Functional MTI (Weak)	MIRT612959	HITS-CLIP	23824327
hsa-miR-603	GID4	Functional MTI (Weak)	MIRT612966	HITS-CLIP	23824327
hsa-miR-603	GATA6	Functional MTI (Weak)	MIRT613005	HITS-CLIP	23824327
hsa-miR-603	SRCAP	Functional MTI (Weak)	MIRT613127	HITS-CLIP	23824327
hsa-miR-603	FAT3	Functional MTI (Weak)	MIRT613058	HITS-CLIP	23824327
hsa-miR-603	DUSP6	Functional MTI (Weak)	MIRT613133	HITS-CLIP	23824327
hsa-miR-603	BAMBI	Functional MTI (Weak)	MIRT613287	HITS-CLIP	23824327
hsa-miR-603	CDK6	Functional MTI (Weak)	MIRT613208	HITS-CLIP	23824327
hsa-miR-603	CDK6	Functional MTI (Weak)	MIRT613208	HITS-CLIP	27418678
hsa-miR-603	BAMBI	Functional MTI (Weak)	MIRT613287	HITS-CLIP	27418678
hsa-miR-603	ARL6IP6	Functional MTI (Weak)	MIRT613309	HITS-CLIP	23824327
hsa-miR-603	ARL6IP6	Functional MTI (Weak)	MIRT613309	HITS-CLIP	23313552
hsa-miR-603	ADAMTS4	Functional MTI (Weak)	MIRT613363	HITS-CLIP	23824327
hsa-miR-603	ACVR1B	Functional MTI (Weak)	MIRT613373	HITS-CLIP	23824327
hsa-miR-603	IKBKG	Functional MTI (Weak)	MIRT613715	HITS-CLIP	23824327
hsa-miR-603	PPP1R1C	Functional MTI (Weak)	MIRT613620	HITS-CLIP	23824327
hsa-miR-603	HIC2	Functional MTI (Weak)	MIRT613625	HITS-CLIP	23824327
hsa-miR-603	LYRM7	Functional MTI (Weak)	MIRT613485	HITS-CLIP	23824327
hsa-miR-603	DUSP18	Functional MTI (Weak)	MIRT613645	HITS-CLIP	23824327
hsa-miR-603	IKBKG	Functional MTI (Weak)	MIRT613715	HITS-CLIP	27418678
hsa-miR-603	MTPN	Functional MTI (Weak)	MIRT613727	HITS-CLIP	23824327
hsa-miR-603	CBY3	Functional MTI (Weak)	MIRT613865	HITS-CLIP	23824327
hsa-miR-603	LANCL3	Functional MTI (Weak)	MIRT613826	HITS-CLIP	23824327
hsa-miR-603	CRB2	Functional MTI (Weak)	MIRT613890	HITS-CLIP	23824327
hsa-miR-603	CBY3	Functional MTI (Weak)	MIRT613865	HITS-CLIP	23313552
hsa-miR-603	PRRG3	Functional MTI (Weak)	MIRT613984	HITS-CLIP	23824327
hsa-miR-603	CBY3	Functional MTI (Weak)	MIRT613865	HITS-CLIP	28735896
hsa-miR-603	NPAP1	Functional MTI (Weak)	MIRT614291	HITS-CLIP	23824327
hsa-miR-603	NPAP1	Functional MTI (Weak)	MIRT614291	HITS-CLIP	27418678
hsa-miR-603	TMEM78	Functional MTI (Weak)	MIRT614299	HITS-CLIP	23824327
hsa-miR-603	ANK3	Functional MTI (Weak)	MIRT614474	HITS-CLIP	23824327
hsa-miR-603	PVRIG	Functional MTI (Weak)	MIRT614344	HITS-CLIP	23824327
hsa-miR-603	FGFBP3	Functional MTI (Weak)	MIRT614386	HITS-CLIP	23824327
hsa-miR-603	C1orf216	Functional MTI (Weak)	MIRT614504	HITS-CLIP	23824327
hsa-miR-603	SLCO1B3	Functional MTI (Weak)	MIRT614560	HITS-CLIP	23824327
hsa-miR-603	SLC7A11	Functional MTI (Weak)	MIRT614748	HITS-CLIP	23824327
hsa-miR-603	TWIST1	Functional MTI (Weak)	MIRT614690	HITS-CLIP	23824327
hsa-miR-603	METTL16	Functional MTI (Weak)	MIRT614548	HITS-CLIP	23824327
hsa-miR-603	SLC22A4	Functional MTI (Weak)	MIRT614647	HITS-CLIP	23824327
hsa-miR-603	SLC7A11	Functional MTI (Weak)	MIRT614748	HITS-CLIP	23313552
hsa-miR-603	SLC7A11	Functional MTI (Weak)	MIRT614748	HITS-CLIP	21572407
hsa-miR-603	SEMA4C	Functional MTI (Weak)	MIRT614778	HITS-CLIP	23824327
hsa-miR-603	SLC7A11	Functional MTI (Weak)	MIRT614748	HITS-CLIP	27418678
hsa-miR-603	SLC44A1	Functional MTI (Weak)	MIRT614766	HITS-CLIP	23824327
hsa-miR-603	PTEN	Functional MTI (Weak)	MIRT614827	HITS-CLIP	23824327
hsa-miR-603	RAPGEF1	Functional MTI (Weak)	MIRT614812	HITS-CLIP	23824327
hsa-miR-603	SLC44A1	Functional MTI (Weak)	MIRT614766	HITS-CLIP	23313552
hsa-miR-603	B4GALT5	Functional MTI (Weak)	MIRT615125	HITS-CLIP	23824327
hsa-miR-603	PARD3B	Functional MTI (Weak)	MIRT614890	HITS-CLIP	23824327
hsa-miR-603	DCP2	Functional MTI (Weak)	MIRT615048	HITS-CLIP	23824327
hsa-miR-603	CRY2	Functional MTI (Weak)	MIRT615059	HITS-CLIP	23824327
hsa-miR-603	CRY2	Functional MTI (Weak)	MIRT615059	HITS-CLIP	19536157
hsa-miR-603	ATXN3	Functional MTI (Weak)	MIRT615132	HITS-CLIP	23824327
hsa-miR-603	ATXN3	Functional MTI (Weak)	MIRT615132	HITS-CLIP	21572407
hsa-miR-603	PHF8	Functional MTI (Weak)	MIRT616232	HITS-CLIP	23824327
hsa-miR-603	SMCHD1	Functional MTI (Weak)	MIRT615836	HITS-CLIP	23824327
hsa-miR-603	SMCHD1	Functional MTI (Weak)	MIRT615836	HITS-CLIP	27418678
hsa-miR-603	ASCC1	Functional MTI (Weak)	MIRT615723	HITS-CLIP	23824327
hsa-miR-603	ABCC6	Functional MTI (Weak)	MIRT616128	HITS-CLIP	23824327
hsa-miR-603	ABCC6	Functional MTI (Weak)	MIRT616128	HITS-CLIP	23313552
hsa-miR-603	DSG2	Functional MTI (Weak)	MIRT616856	HITS-CLIP	23824327
hsa-miR-603	LONRF1	Functional MTI (Weak)	MIRT616481	HITS-CLIP	23824327
hsa-miR-603	KYNU	Functional MTI (Weak)	MIRT616828	HITS-CLIP	23824327
hsa-miR-603	AGO3	Functional MTI (Weak)	MIRT616324	HITS-CLIP	23824327
hsa-miR-603	MEF2D	Functional MTI (Weak)	MIRT616378	HITS-CLIP	23824327
hsa-miR-603	C16orf52	Functional MTI (Weak)	MIRT617003	HITS-CLIP	27418678
hsa-miR-603	GREM1	Functional MTI (Weak)	MIRT617206	HITS-CLIP	23824327
hsa-miR-603	SYTL4	Functional MTI (Weak)	MIRT616936	HITS-CLIP	23824327
hsa-miR-603	SYTL4	Functional MTI (Weak)	MIRT616936	HITS-CLIP	27418678
hsa-miR-603	TANK	Functional MTI (Weak)	MIRT617694	HITS-CLIP	23824327
hsa-miR-603	SPATS2	Functional MTI (Weak)	MIRT617248	HITS-CLIP	23824327
hsa-miR-603	AKAIN1	Functional MTI (Weak)	MIRT617158	HITS-CLIP	23824327
hsa-miR-603	TANK	Functional MTI (Weak)	MIRT617694	HITS-CLIP	21572407
hsa-miR-603	SEPT9	Functional MTI (Weak)	MIRT617964	HITS-CLIP	23824327
hsa-miR-603	LPAR3	Functional MTI (Weak)	MIRT617886	HITS-CLIP	23824327
hsa-miR-603	CCDC174	Functional MTI (Weak)	MIRT618529	HITS-CLIP	23824327
hsa-miR-603	LFNG	Functional MTI (Weak)	MIRT618186	HITS-CLIP	23824327
hsa-miR-603	NPBWR1	Functional MTI (Weak)	MIRT619949	HITS-CLIP	23824327
hsa-miR-603	SPOPL	Functional MTI (Weak)	MIRT622122	HITS-CLIP	23824327
hsa-miR-603	CLSTN3	Functional MTI (Weak)	MIRT621020	HITS-CLIP	23824327
hsa-miR-603	CLSTN3	Functional MTI (Weak)	MIRT621020	HITS-CLIP	23313552
hsa-miR-603	CLSTN3	Functional MTI (Weak)	MIRT621020	HITS-CLIP	27418678
hsa-miR-603	STAT5A	Functional MTI (Weak)	MIRT622038	HITS-CLIP	23824327
hsa-miR-603	SS18	Functional MTI (Weak)	MIRT622068	HITS-CLIP	23824327
hsa-miR-603	SPOCK2	Functional MTI (Weak)	MIRT622129	HITS-CLIP	23824327
hsa-miR-603	SLITRK4	Functional MTI (Weak)	MIRT622175	HITS-CLIP	23824327
hsa-miR-603	SLC36A1	Functional MTI (Weak)	MIRT622223	HITS-CLIP	23824327
hsa-miR-603	SLITRK4	Functional MTI (Weak)	MIRT622175	HITS-CLIP	21572407
hsa-miR-603	SGIP1	Functional MTI (Weak)	MIRT622306	HITS-CLIP	23824327
hsa-miR-603	PTPN3	Functional MTI (Weak)	MIRT622564	HITS-CLIP	23824327
hsa-miR-603	RNF213	Functional MTI (Weak)	MIRT622449	HITS-CLIP	23824327
hsa-miR-603	PTPN3	Functional MTI (Weak)	MIRT622564	HITS-CLIP	27418678
hsa-miR-603	PLXNC1	Functional MTI (Weak)	MIRT622675	HITS-CLIP	23824327
hsa-miR-603	PAX3	Functional MTI (Weak)	MIRT622913	HITS-CLIP	23824327
hsa-miR-603	PAG1	Functional MTI (Weak)	MIRT622935	HITS-CLIP	23824327
hsa-miR-603	CTTNBP2NL	Functional MTI (Weak)	MIRT624231	HITS-CLIP	23824327
hsa-miR-603	DDHD1	Functional MTI (Weak)	MIRT624197	HITS-CLIP	23824327
hsa-miR-603	ATXN7L3B	Functional MTI (Weak)	MIRT624620	HITS-CLIP	23824327
hsa-miR-603	ABHD13	Functional MTI (Weak)	MIRT624872	HITS-CLIP	23824327
hsa-miR-603	MTO1	Functional MTI (Weak)	MIRT625222	HITS-CLIP	23824327
hsa-miR-603	MICA	Functional MTI (Weak)	MIRT625275	HITS-CLIP	23824327
hsa-miR-603	SHROOM1	Functional MTI (Weak)	MIRT625711	HITS-CLIP	23824327
hsa-miR-603	CHRFAM7A	Functional MTI (Weak)	MIRT628335	HITS-CLIP	23824327
hsa-miR-603	PPM1A	Functional MTI (Weak)	MIRT627829	HITS-CLIP	23824327
hsa-miR-603	GNAI1	Functional MTI (Weak)	MIRT626104	HITS-CLIP	23824327
hsa-miR-603	CEP162	Functional MTI (Weak)	MIRT626863	HITS-CLIP	23824327
hsa-miR-603	IL1RAPL1	Functional MTI (Weak)	MIRT628091	HITS-CLIP	23824327
hsa-miR-603	SLC1A4	Functional MTI (Weak)	MIRT628933	HITS-CLIP	23824327
hsa-miR-603	TUBD1	Functional MTI (Weak)	MIRT628732	HITS-CLIP	23824327
hsa-miR-603	TUBD1	Functional MTI (Weak)	MIRT628732	HITS-CLIP	27418678
hsa-miR-603	KIF13A	Functional MTI (Weak)	MIRT629476	HITS-CLIP	23824327
hsa-miR-603	GSN	Functional MTI (Weak)	MIRT629488	HITS-CLIP	23824327
hsa-miR-603	GSN	Functional MTI (Weak)	MIRT629488	HITS-CLIP	23313552
hsa-miR-603	WDR3	Functional MTI (Weak)	MIRT629604	HITS-CLIP	23824327
hsa-miR-603	WDR3	Functional MTI (Weak)	MIRT629604	HITS-CLIP	23313552
hsa-miR-603	WDR3	Functional MTI (Weak)	MIRT629604	HITS-CLIP	27418678
hsa-miR-603	WDR3	Functional MTI (Weak)	MIRT629604	HITS-CLIP	28735896
hsa-miR-603	STK36	Functional MTI (Weak)	MIRT629817	HITS-CLIP	23824327
hsa-miR-603	NACC2	Functional MTI (Weak)	MIRT630376	HITS-CLIP	23824327
hsa-miR-603	GDNF	Functional MTI (Weak)	MIRT630712	HITS-CLIP	23824327
hsa-miR-603	GTPBP8	Functional MTI (Weak)	MIRT630449	HITS-CLIP	23824327
hsa-miR-603	ELK1	Functional MTI (Weak)	MIRT630647	HITS-CLIP	23824327
hsa-miR-603	FOXL1	Functional MTI (Weak)	MIRT633741	HITS-CLIP	23824327
hsa-miR-603	PLEKHA2	Functional MTI (Weak)	MIRT634410	HITS-CLIP	23824327
hsa-miR-603	ZDHHC21	Functional MTI (Weak)	MIRT634128	HITS-CLIP	23824327
hsa-miR-603	SP1	Functional MTI (Weak)	MIRT634301	HITS-CLIP	23824327
hsa-miR-603	C11orf74	Functional MTI (Weak)	MIRT634901	HITS-CLIP	23824327
hsa-miR-603	BMP10	Functional MTI (Weak)	MIRT635692	HITS-CLIP	23824327
hsa-miR-603	NPTXR	Functional MTI (Weak)	MIRT636381	HITS-CLIP	23824327
hsa-miR-603	ADCYAP1R1	Functional MTI (Weak)	MIRT636740	HITS-CLIP	23824327
hsa-miR-603	TBC1D2B	Functional MTI (Weak)	MIRT640493	HITS-CLIP	23824327
hsa-miR-603	DOK6	Functional MTI (Weak)	MIRT638799	HITS-CLIP	23824327
hsa-miR-603	CSRNP3	Functional MTI (Weak)	MIRT638812	HITS-CLIP	23824327
hsa-miR-603	BHLHB9	Functional MTI (Weak)	MIRT638958	HITS-CLIP	23824327
hsa-miR-603	SLCO5A1	Functional MTI (Weak)	MIRT639918	HITS-CLIP	23824327
hsa-miR-603	SLCO5A1	Functional MTI (Weak)	MIRT639918	HITS-CLIP	27418678
hsa-miR-603	GALNT17	Functional MTI (Weak)	MIRT641066	HITS-CLIP	23824327
hsa-miR-603	NFATC2	Functional MTI (Weak)	MIRT640856	HITS-CLIP	23824327
hsa-miR-603	ZDHHC7	Functional MTI (Weak)	MIRT641781	HITS-CLIP	23824327
hsa-miR-603	SREK1	Functional MTI (Weak)	MIRT641880	HITS-CLIP	23824327
hsa-miR-603	ZDHHC7	Functional MTI (Weak)	MIRT641781	HITS-CLIP	19536157
hsa-miR-603	GDPGP1	Functional MTI (Weak)	MIRT642572	HITS-CLIP	23824327
hsa-miR-603	TIPRL	Functional MTI (Weak)	MIRT646095	HITS-CLIP	23824327
hsa-miR-603	CBX3	Functional MTI (Weak)	MIRT647055	HITS-CLIP	23824327
hsa-miR-603	ZFP1	Functional MTI (Weak)	MIRT643170	HITS-CLIP	23824327
hsa-miR-603	BEX4	Functional MTI (Weak)	MIRT645678	HITS-CLIP	23824327
hsa-miR-603	FHOD1	Functional MTI (Weak)	MIRT649966	HITS-CLIP	23824327
hsa-miR-603	ZKSCAN4	Functional MTI (Weak)	MIRT651259	HITS-CLIP	23824327
hsa-miR-603	KCNA4	Functional MTI (Weak)	MIRT657068	HITS-CLIP	23824327
hsa-miR-603	UNC5B	Functional MTI (Weak)	MIRT651863	HITS-CLIP	23824327
hsa-miR-603	JPH2	Functional MTI (Weak)	MIRT657073	HITS-CLIP	23824327
hsa-miR-603	CDH2	Functional MTI (Weak)	MIRT659655	HITS-CLIP	23824327
hsa-miR-603	GK5	Functional MTI (Weak)	MIRT657798	HITS-CLIP	23824327
hsa-miR-603	GABPB1	Functional MTI (Weak)	MIRT658020	HITS-CLIP	23824327
hsa-miR-603	ELK4	Functional MTI (Weak)	MIRT658728	HITS-CLIP	23824327
hsa-miR-603	CDH2	Functional MTI (Weak)	MIRT659655	HITS-CLIP	27418678
hsa-miR-603	IFNAR2	Functional MTI (Weak)	MIRT662166	HITS-CLIP	23824327
hsa-miR-603	BSN	Functional MTI (Weak)	MIRT660125	HITS-CLIP	23824327
hsa-miR-603	PCNX1	Functional MTI (Weak)	MIRT667047	HITS-CLIP	23824327
hsa-miR-603	PHKA1	Functional MTI (Weak)	MIRT662932	HITS-CLIP	23824327
hsa-miR-603	WNK3	Functional MTI (Weak)	MIRT665383	HITS-CLIP	23824327
hsa-miR-603	RAP2B	Functional MTI (Weak)	MIRT666726	HITS-CLIP	23824327
hsa-miR-603	RIMS3	Functional MTI (Weak)	MIRT666558	HITS-CLIP	23824327
hsa-miR-603	PTBP3	Functional MTI (Weak)	MIRT666782	HITS-CLIP	23824327

## Sheet: Suppl Table 5
Supplementary Table 5. STRING analysis was performed with miR-520d-3p and miR-548g-3p potential targets. Only the top 10 KEGG pathways (FDR q val<0.01) are shown
#term ID	term description	observed gene count	background gene count	strength	false discovery rate	matching proteins in your network (IDs)	matching proteins in your network (labels)
hsa05205	Proteoglycans in cancer	20	196	0.62	0.00011	9606.ENSP00000222462,9606.ENSP00000225577,9606.ENSP00000225792,9606.ENSP00000256078,9606.ENSP00000260356,9606.ENSP00000261023,9606.ENSP00000262160,9606.ENSP00000262741,9606.ENSP00000264634,9606.ENSP00000307046,9606.ENSP00000317985,9606.ENSP00000339191,9606.ENSP00000342235,9606.ENSP00000349588,9606.ENSP00000363089,9606.ENSP00000378769,9606.ENSP00000387784,9606.ENSP00000428056,9606.ENSP00000437489,…	WNT16,RPS6KB1,DDX5,KRAS,THBS1,ITGAV,SMAD2,PIK3R3,WNT5A,SDC2,ROCK2,CAV1,ERBB4,ANK2,TLR4,PPP1CB,SOS1,PIK3R1,FZD3,FRS2
hsa05206	MicroRNAs in cancer	17	160	0.64	0.00026	9606.ENSP00000244745,9606.ENSP00000256078,9606.ENSP00000257430,9606.ENSP00000260356,9606.ENSP00000261254,9606.ENSP00000262741,9606.ENSP00000262904,9606.ENSP00000290341,9606.ENSP00000300574,9606.ENSP00000354487,9606.ENSP00000361021,9606.ENSP00000367202,9606.ENSP00000387784,9606.ENSP00000428056,9606.ENSP00000437256,9606.ENSP00000437489,9606.ENSP00000437621	SOX4,KRAS,APC,THBS1,CCND2,PIK3R3,E2F3,IGF2BP1,CRK,ZEB1,PTEN,RECK,SOS1,PIK3R1,DICER1,FZD3,HMGA2
hsa04550	Signaling pathways regulating pluripotency of stem cells	15	140	0.64	0.00068	9606.ENSP00000222462,9606.ENSP00000241416,9606.ENSP00000256078,9606.ENSP00000257430,9606.ENSP00000262160,9606.ENSP00000262741,9606.ENSP00000264634,9606.ENSP00000268489,9606.ENSP00000340361,9606.ENSP00000370698,9606.ENSP00000380136,9606.ENSP00000428056,9606.ENSP00000437489,9606.ENSP00000441954,9606.ENSP00000445704	WNT16,ACVR2A,KRAS,APC,SMAD2,PIK3R3,WNT5A,ZFHX3,ACVR2B,IL6ST,KAT6A,PIK3R1,FZD3,SMAD5,PCGF5
hsa04728	Dopaminergic synapse	13	128	0.62	0.0037	9606.ENSP00000221138,9606.ENSP00000307078,9606.ENSP00000325074,9606.ENSP00000338185,9606.ENSP00000350359,9606.ENSP00000358867,9606.ENSP00000360021,9606.ENSP00000378323,9606.ENSP00000378769,9606.ENSP00000379818,9606.ENSP00000387699,9606.ENSP00000394560,9606.ENSP00000412324	PPP2CB,KIF5B,PPP2R2A,PLCB1,CREB5,GNAI3,GNG12,PPP3CA,PPP1CB,GRIN2A,CREB1,MAPK9,PPP2R5C
hsa04071	Sphingolipid signaling pathway	12	116	0.63	0.0043	9606.ENSP00000221138,9606.ENSP00000256078,9606.ENSP00000262741,9606.ENSP00000317985,9606.ENSP00000325074,9606.ENSP00000338185,9606.ENSP00000358867,9606.ENSP00000361021,9606.ENSP00000376453,9606.ENSP00000394560,9606.ENSP00000412324,9606.ENSP00000428056	PPP2CB,KRAS,PIK3R3,ROCK2,PPP2R2A,PLCB1,GNAI3,PTEN,CERS6,MAPK9,PPP2R5C,PIK3R1
hsa04390	Hippo signaling pathway	14	153	0.58	0.0043	9606.ENSP00000221138,9606.ENSP00000222462,9606.ENSP00000257430,9606.ENSP00000261254,9606.ENSP00000262160,9606.ENSP00000264634,9606.ENSP00000265094,9606.ENSP00000282111,9606.ENSP00000325074,9606.ENSP00000371267,9606.ENSP00000372035,9606.ENSP00000378769,9606.ENSP00000437489,9606.ENSP00000478927	PPP2CB,WNT16,APC,CCND2,SMAD2,WNT5A,FBXW11,TCF7L1,PPP2R2A,YWHAQ,LATS2,PPP1CB,FZD3,YAP1
hsa05215	Prostate cancer	11	96	0.67	0.0043	9606.ENSP00000256078,9606.ENSP00000262741,9606.ENSP00000262904,9606.ENSP00000282111,9606.ENSP00000306894,9606.ENSP00000350359,9606.ENSP00000354487,9606.ENSP00000361021,9606.ENSP00000387699,9606.ENSP00000387784,9606.ENSP00000428056	KRAS,PIK3R3,E2F3,TCF7L1,ETV5,CREB5,ZEB1,PTEN,CREB1,SOS1,PIK3R1
hsa05224	Breast cancer	13	145	0.57	0.0060	9606.ENSP00000222462,9606.ENSP00000225577,9606.ENSP00000256078,9606.ENSP00000257430,9606.ENSP00000262741,9606.ENSP00000262904,9606.ENSP00000264634,9606.ENSP00000282111,9606.ENSP00000361021,9606.ENSP00000385216,9606.ENSP00000387784,9606.ENSP00000428056,9606.ENSP00000437489	WNT16,RPS6KB1,KRAS,APC,PIK3R3,E2F3,WNT5A,TCF7L1,PTEN,NCOA1,SOS1,PIK3R1,FZD3
hsa04218	Cellular senescence	13	150	0.55	0.0066	9606.ENSP00000256078,9606.ENSP00000261254,9606.ENSP00000262160,9606.ENSP00000262741,9606.ENSP00000262904,9606.ENSP00000265094,9606.ENSP00000282388,9606.ENSP00000358571,9606.ENSP00000361021,9606.ENSP00000378323,9606.ENSP00000378769,9606.ENSP00000388402,9606.ENSP00000428056	KRAS,CCND2,SMAD2,PIK3R3,E2F3,FBXW11,ZFP36L2,HIPK1,PTEN,PPP3CA,PPP1CB,ZFP36L1,PIK3R1
hsa04310	Wnt signaling pathway	13	154	0.54	0.0076	9606.ENSP00000222462,9606.ENSP00000257430,9606.ENSP00000261254,9606.ENSP00000264634,9606.ENSP00000265094,9606.ENSP00000282111,9606.ENSP00000317985,9606.ENSP00000338185,9606.ENSP00000368516,9606.ENSP00000378323,9606.ENSP00000394560,9606.ENSP00000405574,9606.ENSP00000437489	WNT16,APC,CCND2,WNT5A,FBXW11,TCF7L1,ROCK2,PLCB1,LGR4,PPP3CA,MAPK9,TBL1XR1,FZD3

## Sheet: Suppl Table 6
Supplementary Table 6. STRING analysis was performed with miR-603, mir-181a-5p, miR-199a-miR-199b-3p potential targets. Only the top 10 KEGG pathways (FDR q val<0.01) are shown
#term ID	term description	observed gene count	background gene count	strength	false discovery rate	matching proteins in your network (IDs)	matching proteins in your network (labels)
hsa05200	Pathways in cancer	88	517	0.43	1.31e-12	9606.ENSP00000005257,9606.ENSP00000007722,9606.ENSP00000215832,9606.ENSP00000222462,9606.ENSP00000226574,9606.ENSP00000227507,9606.ENSP00000228872,9606.ENSP00000229135,9606.ENSP00000241337,9606.ENSP00000252506,9606.ENSP00000254958,9606.ENSP00000256078,9606.ENSP00000256646,9606.ENSP00000257290,9606.ENSP00000261254,9606.ENSP00000261464,9606.ENSP00000261769,9606.ENSP00000262160,9606.ENSP00000262904,…	RALA,ITGA3,MAPK1,WNT16,NFKB1,CCND1,CDKN1B,IFNG,GSTM2,GADD45G,JAG1,KRAS,NOTCH2,PDGFRA,CCND2,TRAF5,CDH1,SMAD2,E2F3,CCDC6,PAX8,FGF2,STAT3,WNT2,CDK6,IGF1R,ERBB2,WNT9A,NOTCH1,WNT3A,WNT7A,BAX,ADCY9,HHIP,HSP90B1,RUNX1,CRK,MAP2K1,IGF1,FOS,TERT,LAMA3,GSK3B,PMAIP1,SP1,COL4A5,SMAD3,STAT5A,SMAD4,GNAI1,IFNAR2,CTNNB1,RASSF1,ARNT,FZD6,E2F2,PTGS2,FASLG,HEY2,NRAS,WNT2B,GNAI3,GNAS,XIAP,PTEN,NCOA3,AR,TGFBR1,PIK3CD,…
hsa05206	MicroRNAs in cancer	46	160	0.66	1.31e-12	9606.ENSP00000212015,9606.ENSP00000215832,9606.ENSP00000226574,9606.ENSP00000227507,9606.ENSP00000228872,9606.ENSP00000256078,9606.ENSP00000256646,9606.ENSP00000257290,9606.ENSP00000261254,9606.ENSP00000262904,9606.ENSP00000264657,9606.ENSP00000265734,9606.ENSP00000267101,9606.ENSP00000269571,9606.ENSP00000277541,9606.ENSP00000278616,9606.ENSP00000284523,9606.ENSP00000300574,9606.ENSP00000302486,…	SIRT1,MAPK1,NFKB1,CCND1,CDKN1B,KRAS,NOTCH2,PDGFRA,CCND2,E2F3,STAT3,CDK6,ERBB3,ERBB2,NOTCH1,ATM,WNT3A,CRK,MAP2K1,IRS1,DDIT4,CCNG1,RASSF1,E2F2,PTGS2,MCL1,NRAS,PTEN,BMPR2,SPRY2,PIK3CD,SLC7A1,BCL2L11,BCL2,ABCC1,RDX,CDKN1A,CD44,HRAS,BRCA1,PIK3R1,IKBKB,HMGA2,ZEB2,PAK4,VEGFA
hsa05224	Breast cancer	39	145	0.63	3.25e-10	9606.ENSP00000215832,9606.ENSP00000222462,9606.ENSP00000227507,9606.ENSP00000252506,9606.ENSP00000254958,9606.ENSP00000256078,9606.ENSP00000256646,9606.ENSP00000262904,9606.ENSP00000264498,9606.ENSP00000265441,9606.ENSP00000265734,9606.ENSP00000268035,9606.ENSP00000269571,9606.ENSP00000272164,9606.ENSP00000277541,9606.ENSP00000284523,9606.ENSP00000285018,9606.ENSP00000293288,9606.ENSP00000302486,…	MAPK1,WNT16,CCND1,GADD45G,JAG1,KRAS,NOTCH2,E2F3,FGF2,WNT2,CDK6,IGF1R,ERBB2,WNT9A,NOTCH1,WNT3A,WNT7A,BAX,MAP2K1,IGF1,FOS,GSK3B,PGR,SP1,CTNNB1,FZD6,E2F2,HEY2,NRAS,WNT2B,PTEN,NCOA3,PIK3CD,FGF9,CDKN1A,HRAS,BRCA1,PIK3R1,FZD4
hsa05166	Human T-cell leukemia virus 1 infection	45	211	0.53	4.54e-09	9606.ENSP00000215832,9606.ENSP00000226574,9606.ENSP00000227507,9606.ENSP00000237264,9606.ENSP00000239938,9606.ENSP00000240055,9606.ENSP00000256078,9606.ENSP00000261254,9606.ENSP00000261776,9606.ENSP00000262160,9606.ENSP00000262904,9606.ENSP00000263754,9606.ENSP00000264832,9606.ENSP00000265371,9606.ENSP00000278616,9606.ENSP00000291232,9606.ENSP00000293288,9606.ENSP00000294016,9606.ENSP00000302486,…	MAPK1,NFKB1,CCND1,TBPL1,EGR1,NFYB,KRAS,CCND2,VAC14,SMAD2,E2F3,KAT2B,ICAM1,NRP1,ATM,TNFRSF13C,BAX,ADCY9,MAP2K1,FOS,TERT,SMAD3,STAT5A,SMAD4,ELK4,ETS2,MAP3K3,E2F2,NRAS,XIAP,PTEN,TGFBR1,PIK3CD,ETS1,PPP3CA,NFATC2,CDKN1A,CHEK1,HLA-B,HRAS,PIK3R1,IKBKB,RAN,ELK1,IKBKG
hsa05226	Gastric cancer	35	144	0.59	2.75e-08	9606.ENSP00000215832,9606.ENSP00000222462,9606.ENSP00000227507,9606.ENSP00000228872,9606.ENSP00000252506,9606.ENSP00000256078,9606.ENSP00000261769,9606.ENSP00000262160,9606.ENSP00000262904,9606.ENSP00000264498,9606.ENSP00000265441,9606.ENSP00000269571,9606.ENSP00000272164,9606.ENSP00000284523,9606.ENSP00000285018,9606.ENSP00000293288,9606.ENSP00000302486,9606.ENSP00000309572,9606.ENSP00000324806,…	MAPK1,WNT16,CCND1,CDKN1B,GADD45G,KRAS,CDH1,SMAD2,E2F3,FGF2,WNT2,ERBB2,WNT9A,WNT3A,WNT7A,BAX,MAP2K1,TERT,GSK3B,SMAD3,SMAD4,CTNNB1,FZD6,E2F2,NRAS,WNT2B,TGFBR1,PIK3CD,CDX2,FGF9,BCL2,CDKN1A,HRAS,PIK3R1,FZD4
hsa05220	Chronic myeloid leukemia	25	75	0.73	3.76e-08	9606.ENSP00000215832,9606.ENSP00000226574,9606.ENSP00000227507,9606.ENSP00000228872,9606.ENSP00000252506,9606.ENSP00000256078,9606.ENSP00000262904,9606.ENSP00000265734,9606.ENSP00000293288,9606.ENSP00000300305,9606.ENSP00000300574,9606.ENSP00000302486,9606.ENSP00000332973,9606.ENSP00000340944,9606.ENSP00000341208,9606.ENSP00000341551,9606.ENSP00000355249,9606.ENSP00000358548,9606.ENSP00000364133,…	MAPK1,NFKB1,CCND1,CDKN1B,GADD45G,KRAS,E2F3,CDK6,BAX,RUNX1,CRK,MAP2K1,SMAD3,PTPN11,STAT5A,SMAD4,E2F2,NRAS,TGFBR1,PIK3CD,CDKN1A,HRAS,PIK3R1,IKBKB,IKBKG
hsa05225	Hepatocellular carcinoma	35	160	0.54	2.14e-07	9606.ENSP00000215832,9606.ENSP00000222462,9606.ENSP00000227507,9606.ENSP00000241337,9606.ENSP00000252506,9606.ENSP00000256078,9606.ENSP00000262160,9606.ENSP00000262904,9606.ENSP00000265441,9606.ENSP00000265734,9606.ENSP00000265773,9606.ENSP00000268035,9606.ENSP00000272164,9606.ENSP00000284523,9606.ENSP00000285018,9606.ENSP00000293288,9606.ENSP00000302486,9606.ENSP00000309572,9606.ENSP00000324806,…	MAPK1,WNT16,CCND1,GSTM2,GADD45G,KRAS,SMAD2,E2F3,WNT2,CDK6,SMARCA2,IGF1R,WNT9A,WNT3A,WNT7A,BAX,MAP2K1,TERT,GSK3B,SMAD3,SMAD4,CTNNB1,FZD6,E2F2,NRAS,WNT2B,PTEN,TGFBR1,PIK3CD,PBRM1,CDKN1A,HRAS,PIK3R1,FZD4,ELK1
hsa05212	Pancreatic cancer	23	73	0.7	3.36e-07	9606.ENSP00000005257,9606.ENSP00000215832,9606.ENSP00000226574,9606.ENSP00000227507,9606.ENSP00000252506,9606.ENSP00000256078,9606.ENSP00000262160,9606.ENSP00000262904,9606.ENSP00000264657,9606.ENSP00000265734,9606.ENSP00000269571,9606.ENSP00000293288,9606.ENSP00000302486,9606.ENSP00000332973,9606.ENSP00000341551,9606.ENSP00000355249,9606.ENSP00000364133,9606.ENSP00000366563,9606.ENSP00000384849,…	RALA,MAPK1,NFKB1,CCND1,GADD45G,KRAS,SMAD2,E2F3,STAT3,CDK6,ERBB2,BAX,MAP2K1,SMAD3,SMAD4,E2F2,TGFBR1,PIK3CD,CDKN1A,PIK3R1,IKBKB,VEGFA,IKBKG
hsa01522	Endocrine resistance	26	95	0.64	3.69e-07	9606.ENSP00000215832,9606.ENSP00000227507,9606.ENSP00000228872,9606.ENSP00000254958,9606.ENSP00000256078,9606.ENSP00000256646,9606.ENSP00000262904,9606.ENSP00000268035,9606.ENSP00000269571,9606.ENSP00000277541,9606.ENSP00000293288,9606.ENSP00000294016,9606.ENSP00000302486,9606.ENSP00000302665,9606.ENSP00000306245,9606.ENSP00000325690,9606.ENSP00000329357,9606.ENSP00000355249,9606.ENSP00000358548,…	MAPK1,CCND1,CDKN1B,JAG1,KRAS,NOTCH2,E2F3,IGF1R,ERBB2,NOTCH1,BAX,ADCY9,MAP2K1,IGF1,FOS,CARM1,SP1,E2F2,NRAS,GNAS,NCOA3,PIK3CD,BCL2,CDKN1A,HRAS,PIK3R1
hsa04218	Cellular senescence	33	150	0.55	3.72e-07	9606.ENSP00000212015,9606.ENSP00000215832,9606.ENSP00000226574,9606.ENSP00000227507,9606.ENSP00000252506,9606.ENSP00000256078,9606.ENSP00000261254,9606.ENSP00000262160,9606.ENSP00000262904,9606.ENSP00000263339,9606.ENSP00000265734,9606.ENSP00000278616,9606.ENSP00000282388,9606.ENSP00000302486,9606.ENSP00000332973,9606.ENSP00000341947,9606.ENSP00000355249,9606.ENSP00000358548,9606.ENSP00000361021,…	SIRT1,MAPK1,NFKB1,CCND1,GADD45G,KRAS,CCND2,SMAD2,E2F3,IL1A,CDK6,ATM,ZFP36L2,MAP2K1,SMAD3,LIN54,E2F2,NRAS,PTEN,TGFBR1,PIK3CD,ETS1,PPP3CA,NFATC2,CDKN1A,HIPK2,ZFP36L1,CHEK1,E2F5,HLA-B,HRAS,PIK3R1,LIN52
